# Supplementary material for: A new species of Hepatozoon in the common lancehead snake (Bothrops atrox) from the Eastern Amazonia region
Source: Parasitology. 2025 Dec 12;153(2):214–29. doi: 10.1017/S0031182025101388 (PMC13215740; doi:10.1017/S0031182025101388)
Supplement: Rocha de Paula et al. supplementary material [file S0031182025101388sup001.fas]

>PQ641575_Hepatozoon_atrocis_sp_nov
??TGTTT?CTGACCTATCAGCT?TTCGACGGTATGGTATTGGCTTACCGTGGCAGTGAC?GGTTAACGGGGGATTAGGGTTCGATTCCGGAGAGGGAGCCTGAGAAACGGCTACCACATCTAAGGAAGGCAGCAGGCGCGCAAATTACCCAA?TTCTAATAGCAAAAGAGA?GGTAGTGAC?AAGAAATAACAGTACAAGGCAGTTAAAATGCTTTGTAATTGGAATGATAGAAATTTAAATACTTTTTAAAGTATCAATTGGA?GGGCAAGTCT?GGTGCCAGCAG?CCGCGGTAATTCCAGCTCCAATAG?CGTATATTAAAATTGTTGCAGTTAAAAAGCTCGTAG?TTGAATTTCTGCTAGAAATAA?CCAGTTTGC?TTTTATTAATAAAAGTGCTA?TCTTGGT??GTGTTTCTAGC???AATAATGTTCTTT??GAAATGTTTTTT??ACTTAATTGTAAAAAGCAAACTTCAGGA?TTTTTACTTTGAGAAAATTAGA?GTGTTTC?AAGCAGGCTAACGTTTTGAATACTGCAGCATGGAATAATAAAATAGGATTTTAG?TTTTAC?GTTATTGGTTTTAAGAACT?AAATTAATGATTGATAGGGGCAGTTGGGGGCA?CTTGTATTTAACTGTCAGAGGTGAAATTC?TTAGATTTGTTAAAGACACACTACTGCG?AAAGCATTTGCCAAAGA?TGTTTTCATTAATCAAGAACGAAAGTTAGGGGATCGAAGACGATCAGATACCGTCGTAGTCTTAACTATAAACTATG?CCGAC?TAGAGATTGGAGGTCGTC?TTATTAAACGACTCCTTCAGCA?CCTTACAAGAAA?TCAAAGTCTTTGGGTTCTGGGGGG?AGTATGGTCGCAAGGCTGAAACTTAAAGGAATTGACGGAAGGG??CACCACCAGGCGTGGAGCCTGCGGCTTAATTTGACTCAACACGGGAAAACTCACCAGGTCCAGACATAGAAAGGATTGACAGATTGATAGCTCTTTCTTAATTCTATGG??GTGGTGGTGCATGGCCGTTCTTAGTTGGTGGAGTGATTTGTCT?GGTTAATTCCGTTAACGAACGAGGCCTTAACT?TGCTAAATAGGGTTAAGA??AC?TTTTGTTTTTAAATTACTTCTTAGAAGGACTTTGCGTGTCTAACGCAAGGAAG?TTTGAGGCAATAACAGGTCTGTGATG?CCCTTAGATGTTCTGGGCTGCACGCGCGCTACAATGATGCATCCAACAAGTTTA?TAACCTTGGCTGGTAAGCTTAGGTAATCTTTTGAATGTGCATTGTGA??TGGGGATAGATTATTGTAATTATTAATCTTAAACGAGGAATGCCTAGT?????????????????????????????????????
>PQ641576_Hepatozoon_atrocis_sp_nov
??????????????????????????????????????????????CCGTGGCAGTGAC?GGTTAACGGGGGATTAGGGTTCGATTCCGGAGAGGGAGCCTGAGAAACGGCTACCACATCTAAGGAAGGCAGCAGGCGCGCAAATTACCCAA?TTCTAATAGCAAAAGAGA?GGTAGTGAC?AAGAAATAACAGTACAAGGCAGTTAAAATGCTTTGTAATTGGAATGATAGAAATTTAAATACTTTTTAAAGTATCAATTGGA?GGGCAAGTCT?GGTGCCAGCAG?CCGCGGTAATTCCAGCTCCAATAG?CGTATATTAAAATTGTTGCAGTTAAAAAGCTCGTAG?TTGAATTTCTGCTAGAAATAA?CCAGTTTGC?TTTTATTAATAAAAGTGCTA?TCTTGGT??GTGTTTCTAGC???AATAATGTTCTTT??GAAATGTTTTTT??ACTTAATTGTAAAAAGCAAACTTCAGGA?TTTTTACTTTGAGAAAATTAGA?GTGTTTC?AAGCAGGCTAACGTTTTGAATACTGCAGCATGGAATAATAAAATAGGATTTTAG?TTTTAC?GTTATTGGTTTTAAGAACT?AAATTAATGATTGATAGGGGCAGTTGGGGGCA?TTTGTATTTAACTGTCAGAGGTGAAATTC?TTAGATTTGTTAAAGACACACTACTGCG?AAAGCATTTGCCAAAGA?TGTTTTCATTAATCAAGAACGAAAGTTAGGGGATCGAAGACGATCAGATACCGTCGTAGTCTTAACTATAAACTATG?CCGAC?TAGAGATTGGAGGTCGTC?TTATTAAACGACTCCTTCAGCA?CCTTACAAGAAA?TCAAAGTCTTTGGGTTCTGGGGGG?AGTATGGTCGCAAGGCTGAAACTTAAAGGAATTGACGGAAGGG??CACCACCAGGCGTGGAGCCTGCGGCTTAATTTGACTCAACACGGGAAAACTCACCAGGTCCAGACATAGAAAGGATTGACAGATTGATAGCTCTTTCTTAATTCTATGG??GTGGTGGTGCATGGCCGTTCTTAGTTGGTGGAGTGATTTGTCT?GGTTAATTCCGTTAACGAACGAGACCTTAACT?TGCTAAATAGGGTTAAGA??AC?TTTTGTTTTTAAATTACTTCTTAGAAGGACTTTGCGTGTCTAACGCAAGGAAG?TTTGAGGCAATAACAGGTCTGTGATG?CCCTTAGATGTTCTGGGCTGCACGCGCGCTACAATGATGCATCCAACAAGTTTA?TAACCTTGGCTGGTAAGCTTAGGTAATCTTTTGAATGTGCATTGTGA??TGGGGATAGATTATTGTAATTATTAATCTTAAACGAGGAATGCC?????????????????????????????????????????
>PQ641577_Hepatozoon_atrocis_sp_nov
?????????????????????????????????????????????????TGGCAGTGAC?GGTTAACGGGGGATTAGGGTTCGATTCCGGAGAGGGAGCCTGAGAAACGGCTACCACATCTAAGGAAGGCAGCAGGCGCGCAAATTACCCAA?TTCTAATAGCAAAAGAGA?GGTAGTGAC?AAGAAATAACAGTACAAGGCAGTTAAAATGCTTTGTAATTGGAATGATAGAAATTTAAATACTTTTTAAAGTATCAATTGGA?GGGCAAGTCT?GGTGCCAGCAG?CCGCGGTAATTCCAGCTCCAATAG?CGTATATTAAAATTGTTGCAGTTAAAAAGCTCGTAG?TTGAATTTCTGCTAGAAATAA?CCAGTTTGC?TTTTATTAATAAAAGTGCTA?TCTTGGT??GTGTTTCTAGC???AATAATGTTCTTT??GAAATGTTTTTT??ACTTAATTGTAAAAAGCAAACTTCAGGA?TTTTTACTTTGAGAAAATTAGA?GTGTTTC?AAGCAGGCTAACGTTTTGAATACTGCAGCATGGAATAATAAAATAGGATTTTAG?TTTTAC?GTTATTGGTTTTAAGAACT?AAATTAATGATTGATAGGGGCAGTTGGGGGCA?TTTGTATTTAACTGTCAGAGGTGAAATTC?TTAGATTTGTTAAAGACACACTACTGCG?AAAGCATTTGCCAAAGA?TGTTTTCATTAATCAAGAACGAAAGTTAGGGGATCGAAGACGATCAGATACCGTCGTAGTCTTAACTATAAACTATG?CCGAC?TAGAGATTGGAGGTCGTC?TTATTAAACGACTCCTTCAGCA?CCTTACAAGAAA?TCAAAGTCTTTGGGTTCTGGGGGG?AGTATGGTCGCAAGGCTGAAACTTAAAGGAATTGACGGAAGGG??CACCACCAGGCGTGGAGCCTGCGGCTTAATTTGACTCAACACGGGAAAACTCACCAGGTCCAGACATAGAAAGGATTGACAGATTGATAGCTCTTTCTTAATTCTATGG??GTGGTGGTGCATGGCCGTTCTTAGTTGGTGGAGTGATTTGTCT?GGTTAATTCCGTTAACGAACGAGACCTTAACT?TGCTAAATAGGGTTAAGA??AC?TTTTGTTTTTAAATTACTTCTTAGAAGGACTTTGCGTGTCTAACGCAAGGAAG?TTTGAGGCAATAACAGGTCTGTGATG?CCCTTAGATGTTCTGGGCTGCACGCGCGCTACAATGATGCATCCAACAAGTTTA?TAACCTTGGCTGGTAAGCTTAGGTAATCTTTTGAATGTGCATTGTGA??TGGGGATAGATTATTGTAATTATTAATCTTAAACGAGGAAT????????????????????????????????????????????
>AF297085_Hepatozoon_sp_Boiga
?AAGTTTCCTGACCTATCAGCT?TTCGACGGTATGGTATTGGCTTACCGTGGCAGTGAC?GGTTAACGGGGGATTAGGGTTCGATTCCGGAGAGGGAGCCTGAGAAACGGCTACCACATCTAAGGAAGGCAGCAGGCGCGCAAATTACCCAA?TTCTAACAGCATAAGAGA?GGTAGTGACAAAGAAATAACAGTACAAGGCAGTTAAAATGCTTTGTAATTGGAATGATAGAAATTTAAATACTTTTTAAAGTATCAATTGGA?GGGCAAGTCTGGGTGCCA?CAG?CCGCGGTAATTCCA?CTCC?ATAG?CGTATATTAAAATTGTTGCAGTTAAAAAGCTCGTAGTTTGAGTTTTTGCT?AAAATAA?TCAAGCTGC?TTTTATTAATAAAAGTAGTA?TCTTGGTGGGGGTTTTAAACCCAAATAATGGCCCTTTGAAAATGTTTTTTTACTTTTTTTGTAAAAAGCAAATTTCGGGT?TTTTTCTTTGAAAAAAATTAGA?GTGTTTG?AAGCGGGCTAACGTTTTAAAT?CCGCAGCATGTAATAATAAAATAGGTTTTTAGTTTCTAC?GTTATTGGTTTTAAGAATT?AAAATAATGATTGATAGGGGCAGTTGGGGGCA?TTTGTATTTAACTGTCAGAGGTGAAATTC?TTAGATTTGTTAAAGCCACACTACTGCG?AAAGCATTTGCCAAAGA?TGTTTTCATTAATCAAGAACGAAAGTTAGGGGATCGAAGACGATCAGATACCGTCGTAGTCTTAACTATAAACTATG?CCGAC?TAGAGATTGGAGGTCGTCTTTTATAAACGACTCCTTCAGCA?CCTTACGAGAAA?TCAAAGTCTTTGGGTTCTGGGGGG?AGTATGGTCGCAAGGCTGAAACTTAAAGGAATTGACGGAAGGG??CACCACCAGGCGTGGAGCCTGCGGCTTAATTTGACTCAACACGGGAAAATTTACCAGGTCCAGACATAGAAAGGATTGACAGATTGACAGCTCTTTCTTAATTCTATGG??GTGGTGGTGCATGGCCGTTCTTAGTTGGTGGAGTGATTTGTCT?GGTTAATTCCGTTAACGAACGAGACCTTAACC?TGCTAAATAGGGTTAA???????TTTTGTTTTTAAATTACTTCTTAGAAGGACTTTGCGTGTTTAACGCAAGGTAAGTTTGAGGCAATAACAGGTCTGTGATGCCCCTTAGATGTTCTGGGCTGCACGCGCGCTACAATGATGCATCCAACAAGTTTA?TAACCTTGGCTGGTAAGCTTAGGTAATCTTTTGAATGTGCATTGTGA??TAGGGATAGATTATTGTAATTATTAATCTTTAACGAGGT??????????????????????????????????????????????
>EF157822_Hepatozoon_ayorgbor
CAAGTTT?CTGACCTATCAGCT?TTCGACGGTAAGGTATTGGCTTACCGTGGCAGTGAC?GGTTAACGGGGGATTAGGGTTCAATTCCGGAGAGGGAGCCTGAGAAACGGCTACCACATCTAAGGAAGGCAGCAGGCGCGCAAATTACCCAA?TTCTAACAGCATAAGAGA?GGTAGTGAC?AAGAAATAACAGTACAAGGCAGTTAAAATGCTTTGTAATTGGAATGATAGAAATTTAAATACTTTTTAAAGTATCAATTGGA?GGGCAAGTCT?GGTGCCAGCAG?CCGCGGTAATTCCAGCTCCAATAG?CGTATATTAAAATTGTTGCAGTTAAAAAGCTCGTAG?TTGAATTTTTGCTAAAAATAA?CCGGTCTGC?TTTTATTAATAAAAGTGGTA?TCTTGGT??GTGTTTTTAGC???AATAATGTCCTTT??GAAATGTTTTTT??ACTTTATTGTAAGAAGCAATTTTCAGGA?TTTTTACTTTGAGAAAATTAGA?GTGTTTC?AAGCAGGCTAACGTTTTGAATACTGCAGCATGGAATAATAAAATAGGATTTTAG?TTCTAC?GTTATTGGTTTTAAGAATT?AAATTAATGATTGATAGGAGCAGTTGGGGGCA?TTTGTATTTAACTGTCAGAGGTGAAATTC?TTAGATTTGTTAAAGACACACTACTGCG?AAAGCATTTGCCAAAGA?TGTTTTCATTAATCAAGAACGAAAGTTAGGGGATCGAAGACGATCAGATACCGTCGTAGTCTTAACTATAAACTATG?CCGAC?TAGAGATTGGAGGTCGTC?TTTATAAACGACTCCTTCAGCA?CCTTACGAGAAA?TCAAAGTCTTTGGGTTCTGGGGGG?AGTATGGTCGCAAGGCTGAAACTTAAAGGAATTGACGGAAGGG??CACCACCAGGCGTGGAGCCTGCGGCTTAATTTGACTCAACACGGGAAAACTCACCAGGTCCAGACATAGAAAGGATTGACAGATTGACAGCTCTTTCTTAATTCTATGG??GTGGTGGTGCATGGCCGTTCTTAGTTGGTGGAGTGATTTGTCT?GGTTAATTCCGTTAACGAACGAGACCTTAACC?TGCTAAATAGGGTTAAAA??AC?TTTTGTTTTTAAATTACTTCTTAGAAGGACTTTGCGTGTCTAACGCAAGGAAG?TTTGAGGCAATAACAGGTCTGTGATG?CCCTTAGATGTTCTGGGCTGCACGCGCGCTACAATAATGCATCCAACAAGTTTA?TAACCTTGGCTGGTAAGCTTAGGTAATCTTTTGAATGTGCATTGTGA??TGGGGATAGATTATTGTAATTATTAGTCTTCAACGAGGAATGCCTA???????????????????????????????????????
>JN181157_Hepatozoon_sipedon
?AAGTTT?CTGAC?TATCAGCT?TTCGACGGTATGGTATTGGCTTACCGTGGCAGTGAC?GGTTAACTAAGGATTAGTGTTTGATTCCTTAGAGGGAGCCTGAGTAACGGCTACCACATCTATGGAAGGCAGCAGGCGCGCAAATTACCCAA?TTCTAACAGCATAAGAGA?GGTAGTAAC?AAGAAATAACAGTACAAGGCAGTTAAAATGCTTTGTAATTGGAATGATAGAAATTTAAACATTTTTTAAAGGATCAATTGGA?GGGCAAGTCT?GGTGCCAGCAGCCCGCGGTAATTCCAGCTTCAATAG?CGTATATTAAAATTGTTGCAGTTAAAAAGCTCGTAG?TTGAAATTTTGCTAGAAATAA?CTAATCTGC?TTTTATTAATAAAAGTGGTA?TTTTGGT??GTATTACTAGC???AATACTGTTCTAT??AAACTGTTTTTT??ACTTTATTGTAAAAAACAACATATAGAA?TTTTTACTTTGAGAAAATTAGA?GTGTTTC?AAGCAAGCTAACGTTGTGAATACTGCAGCATGGAAT??TAAAATAGAATTTTGG?TTTTAC?ATTATTGGTTTTAAGAACA?AAATTAATGATTGATAGGGGCAGTTGGGGACATTTTGTATTTAACTGTCAGAGGTGAAATTC?TTAGATTTTTTAAAGACAAACTACTGCG?AAAGCATTTGTCAAAGATTGTTTTCATTAATCAAGAACGAAAGTTAGGGGATCGAAGACGATCAGATACCGTCGTAGTCTTAACTATAAACTATG?CCGAC?TAGAGATTGGAGGTCGTC?TTAATTAACGACTCCTTCAGCA?CCTTACAAGAAATTCAAAGTCTTTGGGTTCTGGGGGG?AGTATGGTCGCAAGGCTGAAACTTAAAGGAATTGACGGAAGGG??CACCACCAGGCGTG??GCAGGCGGCTTAATTTGACTCAACACGGGAAAATTCACCAGGTCCAGACATAGAAAGGATTGACAAATTGATAGCTTTTTCTTAATTCTATGG??GTGGTGGTGCATGGCCGTTCTTAGTTGGTGGAGCGATTTGTCT?GGTTAATTCCGTTAACGAACGAGACCTTAACC?TGCTAAATAGGGTTAGAA??AC?ACTTGTTTTTAAATTACTTCTTAGAAGGACTTTGCGTGTTTAACGCAAGGAAGTTTTGAGGCAATAACAGGTCTGTGATG??CCTTAGATGTTCTGGGCTGCACGCGCGCTACAATGATGCGTACAACAAGTTTA?TAACCTTGGCTGGTAAGCTTAGGTAATCTTTTGAATGTGCATCGTGA??TAGGAATAGATTATTGTAATTATTAATCTTAAACGAGGAATGCCTAGT?????????????????????????????????????
>KF939626_Hepatozoon_chinensis
????TTT?CTGACCTATCAGCT?TTCGACGGTAAGGTATTGGCTTACCGTGGCAGTGAC?GGTTAACGGGGGATTAGGGTTCAATTCCGGAGAGGGAGCCTGAGAAACGGCTACCACATCTAAGGAAGGCAGCAGGCGCGCAAATTACCCAA?TTCTAACAGCATAAGAGA?GGTAGTGAC?AAGAAATAACAGTACAAGGCAGTTAAAATGCTTTGTAATTGGAATGATAGAAATTTAAATACTTTTTAAAGTATCAATTGGA?GGGCAAGTCT?GGTGCCGGCAG?CCGCGGTAATTCCAGCTCCAATAG?CGTATATTAAAATTGTTGCAGTTAAAAAGCTCGTAG?TTGAATTTTTGCTAAAAATAA?CCGGTCTGC?TTTTATTAATAAAAGTGGTA?TCTTGGT??GTGTTTTTAGC???AATAATGTCCTTT??GAAATGTTTTTT??ACTTTATTGTAAAAAGCAATTTTCAGGA?TTTTTACTTTGAGAAAATTAGA?GTGTTTC?AAGCAGGCTAACGTTTTGAATACTGCAGCATGGAATAATAAAATAGGATTTTAG?TTCTAC?GTTATTGGTTTTAAGAACT?AAATTAATGATTGATAGGAGCAGTTGGGGGCA?TTTGTATTTAACTGTCAGAGGTGAAATTC?TTAGATTTGTTAAAGACACACTACTGCG?AAAGCATTTGCCAAAGA?TGTTTTCATTAATCAAGAACGAAAGTTAGGGGATCGAAGACGATCAGATACCGTCGTAGTCTTAACTATAAACTATG?CCGAC?TAGAGATTGGAGGTCGTC?TTTATAAACGACTCCTTCAGCA?CCTTACGAGAAA?TCAAAGTCTTTGGGTTCTGGGGGG?AGTATGGTCGCAAGGCTGAAACTTAAAGGAATTGACGGAAGGG??CACCACCAGGCGTGGAGCCTGCGGCTTAATTTGACTCAACACGGGAAAACTCACCAGGTCCAGACATAGAAAGGATTGACAGATTGACAGCTCTTTCTTAATTCTATGG??GTGGTGGTGCATGGCCGTTCTTAGTTGGTGGAGTGATTTGTCT?GGTTAATTCCGTTAACGAACGAGACCTTAACC?TGCTAAATAGGGTTAAAA??AC?TTTTGTTTTTAAATTACTTCTTAGAAGGACTTTGCGTGTCTAACGCAAGGAAG?TTTGAGGCAATAACAGGTCTGTGATG?CCCTTAGATGTTCTGGGCTGCACGCGCGCTACAATAATGCATCCAACAAGTTTA?TAACCTTGGCTGGTAAGCTTAGGTAATCTTTTGAATGTGCATTGTGA??TGGGGATAGATTATTGTAATTATTAGTCTTTAACGAGGAATGCCTAGTAA???????????????????????????????????
>KM234615_Hepatozoon_sp
??????????????????????????????????????????????????????????????????CGGGGGATTAGGGTTCGATTCCGGAGAGGGAGCCTGAGAAACGGCTACCACATCTAAGGAAGGCAGCAGGCGCGCAAATTACCCAA?TTCTAACAGCATAAGAGA?GGTAGTGAC?AAGAAATAACAGTACAAGGCAGTTAAAATGCTTTGTAATTGGAATGATAGAAATTTAAATACTTTTTAAAGTATCAATTGGA?GGGCAAGTCT?GGTGCCAGCAG?CCGCGGTAATTCCAGCTCCAATAG?CGTATATTAAAATTGTTGCAGTTAAAAAGCTCGTAG?TTGAATTTCTGCTAGAAATAA?CCGGTTTGC?TTTTATTAATAAAAGTGGTA?TCTTGGT??GTGTTTCCAGC???AATAATGTTCTTT??GAAATGTTTTTT??ACTTTATTGTAAAAAGCAAAATTCAGGA?TTTTTACTTTGAGAAAATTAGA?GTGTTTC?AAGCAAGCTAACGTTTTGAATACTGCAGCATGGAATAATAAAATATGATTTTAG?TTTTAC?GTTATTGGTTTTAAGAACT?AAAATAATGATTGATAGGGGCAGTTGGGGGCA?TTTGTATTTAACTGTCAGAGGTGAAATTC?TTAGATTTGTTAAAGACACACTACTGCG?AAAGCATTTGCCAAAGA?TGTTTTCATTAATCAAGAACGAAAGTTAGGGGATCGAAGACGATCAGATACCGTCGTAGTCTTAACTATAAACTATG?CCGAC?TAGAGATTGGAGGTCGTC?TTAATAAACGACTCCTTCAGCA?CCTTACAAGAAA?TCAAAGTCTTTGGGTTCTGGGGGG?AGTATGGTCGCAAGGCTGAAACTTAAAGGAATTGACGGAAGGG??CACCACCAGGCGTGGAGCCTGCGGCTTAATTTGACTCAACACGGGAAAACTCACCAGGTCCAGACATAGAAAGGATTGACAGATTGACAGCTCTTTCTTAATTCTATGG??GTGGTGGTGCATGGCCGTTCTTAGTTGGTGGAGTGATTTGTCT?GGTTAATTCCGTTAACGAACGAGACCTTAACC?TGCTAAATAGGGTTAAAA??AC?TTTTGTTTTTAAATTACTTCTTAGAAGGACTTTGCGTGTCTAACGCAAGGAAG?TTTGAGGCAATAACAGGTCTGTGATG?CCCTTAGATGTTCTGGGCTGCACGCGCGCTACAATGATGCATCCAACAAGTTTA?TAACCTTGGCTGGTAAGCTTAGGTAATCTTTTGAATGTGCATTGTGA??TGGGGATAGATTATTGTAATTATTAATCTTTAACGAGGAATGCCTAGTAAGCGCAAGTCATCAGCTTGCGCTGATTACGTCCCTG
>KR069084_Hepatozoon_fitzsimonsi
?AAGTTT?CTGA?CTATCAGCT?TTCGACGGTATGG?ATTGGCTTACCGTGGCAGTGAC?GGTTAACGGGGGATTAGGGTTCGATTCCGGAGAGGGAGCCTGAGAAACGGCTACCACATCTAAGGAAGGCAGCAGGCGCGCAAATTACCCAA?TTCTAACAGCATAAGAGA?GGTAGTGAC?AAGAAATAACAGTACAAGGCAGTTAAAATGTTTTGTAATTGGAATGATAGAAATTTAAACACTTTTTAAAGTATCAATTGGA?GGGCAAGTCT?GGTGCCAGCAGCCCGCGGTAATTCCAGCTCCAATAG?CGTATATTAAAATTGTTGCAGTTAAAAAGCTCGTAG?TTGAATTTTTGCTGGAAATAA?CCGGTCTGCTTTTTATTAATAAGAGTGGTA?TCTTGGT??GTGTTTTTAGC???AATAATGTCCTTT??GAAATGTTTTTT??ACTTTATTGTAAGAAGCAATATTCAGGA?TTTTTACTTTGAGAAAATTAGA?GTGTTTC?AAGCAAGCTAACGTTTTGAATACTGCAGCATGGAATAATAAAATAGGATTTTGG?TTCTAC?ATTATTGGTTTTAAGAACT?AAATTAATGATTGATAGGGACAGTTGGGGGCA?TTTGTATTTAACTGTCAGAGGTGAAATTC?TTAGATTTGTTAAAGACAAACTACTGCGAAAAGCATTTGCCAAAGA?TGTTTTCATTAATCAAGAACGAAAGTTAGGGGATCGAAGACGATCAGATACCGTCGTAGTCTTAACTATAAACTATG?CCGAC?TAGAGATTGGAGGTCGTC?TTAATAAACGACTCCTTCAGCA?CCTTACGAGAAA?TCAAAGTCTTTGGGTTCTGGGGGG?AGTATGGTCGCAAGGCTGAAACTTAAAGGAATTGACGGAAGGG??CACCACCAGGCGTGGAGCCTGCGGCTTAATTTGACTCAACACGGGAAAACTCACCAGGTCCAGACATAGAAAGGA?TGACAGATTGATAGCTCTTTCTTAATTCTATGG??GTGGTGGTGCATG?????????????????????????????????????????????????????????????????????????????????????????????????????????????????????????????????????????????????????????????????????????????????????????????????????????????????????????????????????????????????????????????????????????????????????????????????????????????????????????????????????????????????????????????????????
>KX880079_Hepatozoon_musa
??????????????????????????????????????????????????????????????????????????TAGGGTTCGATTCCGGAGAGGGAGCCTGAGAAACGGCTACCACATCTAAGGAAGGCAGCAGGCGCGCAAATTACCCAA?TTCTAATAGCAAAAGAGA?GGTAGTGAC?AAGAAATAACAGTACAAGGCAATTAAAATGTTTTGTAATTGGAATGATAGAAATTTAAATACTTTTTAAAGTATCAATTGGA?GGGCAAGTCT?GGTGCCAGCAG?CCGCGGTAATTCCAGCTCCAATAG?CGTATATTAAAATTGTTGCAGTTAAAAAGCTCGTAG?TTGAATTTCTGCTAGAAATAA?CCGGTTTGC?TTTTATTAATAAAAGTGGTA?TCTTGGT??GTGTTTCTAGC???AATAATGTTCTTT??GAAATGTTTTTT??ACTTAATTGTAAAAAGCAAAATTCAGGA?TTTTTACTTTGAGAAAATTAGA?GTGTTTC?AAGCAGGCTAACGTTTTGAATACTGCAGCATGGAATAATAAAATAGGATTTTAG?TTCTAC?GTTATTGGTTTTAAGAACT?AAATTAATGATTGATAGGGGCAGTTGGGGGCA?TTTGTATTTAACTGTCAGAGGTGAAATTC?TTAGATTTGTTAAAGACACACTACTGCG?AAAGCATTTGCCAAAGA?TGTTTTCATTAATCAAGAACGAAAGTTAGGGGATCGAAGACGATCAGATACCGTCGTAGTCTTAACTATAAACTATG?CCGAC?TAGAGATTGGAGGTCGTC?TTTATGCACGACTCCTTCAGCA?CCTTACAAGAAA?TCAAAGTCTTTGGGTTCTGGGGGG?AGTATGGTCGCAAGGCTGAAACTTAAAGGAATTGACGGAAGGG??CACCACCAGGCGTGGAGCCTGCGGCTTAATTTGACTCAACACGGGAAAACTCACCAGGTCCAGACATAGAAAGGATTGACAGATTGACAGCTCTTTCTTAATTCTATGG??GTGGTGGTGCATGGCCGTTCTTAGTTGGTGGAGTGATTTGTCT?GGTTAATTCCGTTAACGAACGAGACCTTAACT?TGCTAAATAGGGTTAAAA??AC?ATTTGTTTTTAAATTACTTCTTAGAAGGACTTTGCGTGTCTAACGCAAGGAAG?TTTGAGGCAATAACAGGTCTGTGATG?CCCTTAGATGTTCTGGGCTGCACGCGCGCTACAATGATGCATCCAACAAGTTTA?TAACCTTGGCTGGTAAGCTTAGGTAATCTTTTGAATGTGCATTGTGA??TGGGGATAGATTATTGTAATTATTAATCTTTAACGAGGAATGCCTAGTAAGCGCAAGTCATCAGCTTGCGCTGATTACGTCCCTG
>MF435048_Hepatozoon_caimani
?????????????????????????????GGTATGGTATTGGCTTACCGTGGCAGTGAC?GGTTAACGGGGGATTAGGGTTCGATTCCGGAGAGGGAGCCTGAGAAACGGCTACCACATCTAAGGAAGGCAGCAGGCGCGCAAATTACCCAA?TTCTAACAGCATAAGAGA?GGTAGTGAC?AAGAAATAACAGTACAAGGCAGTTAAAATGCGTTGTAATTGGAATGATAGAAATTTAAATACTTTTTAAAGTATCAATTGGA?GGGCAAGTCT?GGTGCCAGCAG?CCGCGGTAATTCCAGCTCCAATAG?CGTATATTAAAATTGTTGCAGTTAAAAAGCTCGTAG?TTGAATTTTTGCTAAAAATAA?CCGGTCTGC?TTTTATTAATAAAAGTGGTA?TCTTGGT??GTGTTTCTAGC???AATAATGTCCTTT??GAAATGCATTTT??ACTTTATTGTTAAAAGCAAATTTCAGGA?TTTTTACTTTGAGAAAATTAGA?GTGTTTC?AAGCAGGCTAACGTTTTGAATACTGCAGCATGGAATAATAAAATAGGATTTTAG?TTCTAC?GTTATTGGTTTTAAGAACT?AAATTAATGATTGATAGGGGCAGTTGGGGGCA?TTTGTATTTAACTGTCAGAGGTGAAATTC?TTAGATTTGTTAAAGACAAACTACTGCG?AAAGCATTTGCCAAAGA?TGTTTTCATTAATCAAGAACGAAAGTTAGGGGATCGAAGACGATCAGATACCGTCGTAGTCTTAACTATAAACTATG?CCGAC?TAGAGATTGGAGGTCGTC?TTTATAAACGACTCCTTCAGCA?CCTTACGAGAAA?TCAAAGTCTTTGGGTTCTGGGGGG?AGTATGGTCGCAAGGCTGAAACTTAAAGGAATTGACGGAAGGG??CACCACCAGGCGTGGAGCCTGCGGCTTAATTTGACTCAACACGGGAAAACTCACCAGGTCCAGACATAGAAAGGATTGACAGATTGACAGCTCTTTCTTAATTCTATGG??GTGGTGGTGCATGGCCGTTCTTAGTTGGTGGAGTGATTTGTCT?GGTTAATTCCGTTAACGAACGAGACCTTAACC?TGCTAAATAGGGTTAAAA??AC?ATTTGTTTTTAAATTACTTCTTAGAAGGACTTTGCGTGTTTAACGCAAGGAAG?TTTGAGGCAATAACAGGTCTGTGATG?CCCTTAGATGTTCTGGGCTGCACGCGCGCTACAATGATGCATCCAACAAGTTTA?TAACCTTGGCTGGTAAGCTTAGGTAATCTTTTGAATGTGCATTGTGA??TGGGGATAGATTATTGTAATTATTAATCTTTAACGAGGAATGCCTAGTAAGCGCAAGTCATCAGCTTGCGTTG????????????
>MK452252_Hepatozoon_griseisciuri
CAAGTTT?CTGACCTATCAGCT?TTCGACGGTAAGGTATTGGCTTACCGTGGCAGTGAC?GGTTAACGGGGAATTAGGGTTCAATTCCGGAGAGGGAGCCTGAGAAACGGCTACCACATCTAAGGAAGGCAGCAGGCGCGCAAATTACCCAA?TTCTAATAGCATAAGAGA?GGTAGTGAC?AAGAAATAACAGTACAAGGCAGTTAAAATGCTTTGTAATTGGAATGATAGAAATTTAAATACTTTTTAAAGTATCAATTGGA?GGGCAAGTCT?GGTGCCAGCAG?CCGCGGTAATTCCAGCTCCAATAG?CGTATATTAAAATTGTTGCAGTTAAAAAGCTCGTAG?TTGAATTTTTGCTAAAAATAA?CCGGTCTGC?TTTTATTAATAAAAGTGGTA?TCTTGGT??GTGTTTTTAGC???AATAATGTTCTTT??GAAATGTTTTTT??ACTTTATTGTAAAAAGCAATTTCCAGGA?TTTTTACTTTGAGAAAATTAGA?GTGTTTC?AAGCAGGCTAACGTTTTGAATACTGCAGCATGGAATAATAAAATAGGAATTTAG?TTCTAC?GTTATTGGTTTTAAGAACT?AAATTAATGATTAATAGGAGCAGTTGGGGGCA?TTTGTATTTAACTGTCAGAGGTGAAATTC?TTAGATTTGTTAAAGACACACTACTGCG?AAAGCATTTGCCAAAGA?TGTTTTCATTAATCAAGAACGAAAGTTAGGGGATCGAAGACGATCAGATACCGTCGTAGTCTTAACTATAAACTATG?CCGAC?TAGAGATTGGAGGTCGTC?TTTATAAACGACTCCTTCAGCA?CCTTACGAGAAA?TCAAAGTCTTTGGGTTCTGGGGGG?AGTATGGTCGCAAGGCTGAAACTTAAAGGAATTGACGGAAGGG??CACCACCAGGCGTGGAGCCTGCGGCTTAATTTGACTCAACACGGGAAAACTCACCAGGTCCAGACATAGAAAGGATTGACAGATTGACAGCTCTTTCTTAATTCTATGG??GTGGTGGTGCATGGCCGTTCTTAGTTGGTGGAGTGATTTGTCT?GGTTAATTCCGTTAACGAACGAGACCTTAACC?TGCTAAATAGGGTTAAAA??AC?TTTTGTTTTTAAATTACTTCTTAGAAGGACTTTGCGTGTCTAACGCAAGGAAG?TTTGAGGCAATAACAGGTCTGTGATG?CCCTTAGATGTTCTGGGCTGCACGCGCGCTACAATAATGCATCCAACAAGTTTA?TAACCTTGGCTGGTAAGCTTAGGTAATCTTTTGAATGTGCATTGTGA??TGGGGATAGATTATTGTAATTATTAATCTTTAACGAGGAATGCCTA???????????????????????????????????????
>MN497412_Hepatozoon_bashtari
???????????????????????????????????????TGGCTTACCGTGGCAGTGAC?GGTTAACGGGGAATTAGGGTTCAATTCCGGAGAGGGAGCCTGAGAAACGGCTACCACATCTAAGGAAGGCAGCAGGCGCGCAAATTACCCAA?TTCTAACAGCATAAGAGA?GGTAGTGAC?AAGAAATAACAGTACAAGGCAGTTAAAATGCTTTGTAATTGGAATGATAGAAATTTAAATACTTTTTAAAGTATCAATTGGA?GGGCAAGTCT?GGTGCCAGCAG?CCGCGGTAATTCCAGCTCCAATAG?CGTATATTAAAATTGTTGCAGTTAAAAAGCTCGTAG?TTGAATTTTTGCTAAAAATAA?CCGGTCTGC?TTTTATTAATAAAAGTGGTA?TCTTGGT??GTGTTTTTAGC???AATAATGTCCTTT??GAAATGTTTTTT??ACTTTATTGTAAAAAGCAATTTTCAGGA?TTTTTACTTTGAGAAAATTAGA?GTGTTTC?AAGCAGGCTAACGTTTTGAATACTGCAGCATGGAATAATAAAATAGGATTTTAG?TTCTAC?GTTATTGGTTTTAAGAACT?AAATTAATGATTGATAGGAGCAGTTGGGGGCA?TTTGTATTTAACTGTCAGAGGTGAAATTC?TTAGATTTGTTAAAGACACACTACTGCG?AAAGCATTTGCCAAAGA?TGTTTTCATTAATCAAGAACGAAAGTTAGGGGATCGAAGACGATCAGATACCGTCGTAGTCTTAACTATAAACTATG?CCGAC?TAGAGATTGGAGGTCGTC?TTTATAAACGACTCCTTCAGCA?CCTTACGAGAAA?TCAAAGTCTTTGGGTTCTGGGGGG?AGTATGGTCGCAAGGCTGAAACTTAAAGGAATTGACGGAAGGG??CACCACCAGGCGTGGAGCCTGCGGCTTAATTTGACTCAACACGGGAAAACTCACCAGGTCCAGACATAGAAAGGATTGACAGATTGACAGCTCTTTCTTAATTCTATGG??GTGGTGGTGCATGGCCGTTCTTAGTTGGTGGAGTGATTTGTCT?GGTTAATTCCGTTAACGAACGAGACCTTAACC?TGCTAAATAGGGTTAAAA??AC?TTTTGTTTTTAAATTACTTCTTAGAAGGACTTTGCGTGTCTAACGCAAGGAAG?TTTGAGGCAATAACAGGTCTGTGATG?CCCTTAGATGTTCTGGGCTGCACGCGCGCTACAATAATGCATCCAACAAGTTTA?TAACCTTGGCTGGTAAGCTTAGGTAATCTTTTGAATGTGCATTGTGA??TGGGGATAGATTATTGTAATTATTAGTCTTTAACGAGGAATGCCTAGTAAGCGCAAGTCATCAGCTTGCGCTGATTACGTCCC??
>MN723844_Hepatozoon_colubri
CAAGTTT?CTGACCTATCAGCT?TTCGACGGTATGGTATTGGCTTACCGTGGCAGTGAC?GGTTAACGGGGGATTAGGGTTCGATTCCGGAGAGGGAGCCTGAGAAACGGCTACCACATCTAAGGAAGGCAGCAGGCGCGCAAATTACCCAA?TTCTAACAGCATAAGAGA?GGTAGTGAC?AAGAAATAACAGTACAAGGCAGTTAAAATGCTTTGTAATTGGAATGATAGAAATTTAAACACTTTTTAAAGTATCAATTGGA?GGGCAAGTCT?GGTGCCAGCAG?CCGCGGTAATTCCAGCTCCAATAG?CGTATATTAAAATTGTTGCAGTTAAAAAGCTCGTAG?TTGAATTTCTGCTAAAAATAA?CCGGTTTGC?TTTTATTAATAAAAGTGGTA?TCTTGGT??GTGTTTTTAGC???AATAATGTCCTTT??GAAATGTTTTTT??ACTTTATTGTAAGAAGCAATATTCAGGA?TTTTTACTTTGAGAAAATTAGA?GTGTTTC?AAGCAAGCTAACGTTTTGAATACTGCAGCATGGAATAATAAAATAGGATTTTGG?TTCTAC?ATTATTGGTTTTAAGAACT?AAATTAATGATTGATAGGGGCAGTTGGGGGCA?TTTGTATTTAACTGTCAGAGGTGAAATTC?TTAGATTTGTTAAAGACAAACTACTGCG?AAAGCATTTGCCAAAGA?TGTTTTCATTAATCAAGAACGAAAGTTAGGGGATCGAAGACGATCAGATACCGTCGTAGTCTTAACTATAAACTATG?CCGAC?TAGAGATTGGAGGTCGTC?TTAATAAACGACTCCTTCAGCA?CCTTACGAGAAA?TCAAAGTCTTTGGGTTCTGGGGGG?AGTATGGTCGCAAGGCTGAAACTTAAAGGAATTGACGGAAGGG??CACCACCAGGCGTGGAGCCTGCGGCTTAATTTGACTCAACACGGGAAAACTCACCAGGTCCAGACATAGAAAGGATTGACAGATTGATAGCTCTTTCTTAATTCTATGG??GTGGTGGTGCATGGCCGTTCTTAGTTGGTGGAGTGATTTGTCT?GGTTAATTCCGTTAACGAACGAGACCTTAACC?TGCTAAATAGGGTTAAAA??AC?TTTTGTTTTTAAATTACTTCTTAGAAGGACTTTGCGTGTCTAACGCAAGGAAG?TTTGAGGCAATAACAGGTCTGTGATG?CCCTTAGATGTTCTGGGCTGCACGCGCGCTACAATGATGCATCCAACAAGTTTA?TAACCTTTGCTGGTAAGTTTGGGTAATCTTTTGAATGTGCATCGTGA??TGGGGATAGATTATTGTAATTATTAATCTTTAACGAGGAATGCCTA???????????????????????????????????????
>MN723845_Hepatozoon_ophisauri
CAAGTTT?CTGACCTATCAGCT?TTCGACGGTAAGGTATTGGCTTACCGTGGCAGTGAC?GGTTAACGGGGGATTAGGGTTCAATTCCGGAGAGGGAGCCTGAGAAACGGCTACCACATCTAAGGAAGGCAGCAGGCGCGCAAATTACCCAA?TTCTAACAGCATAAGAGA?GGTAGTGAC?AAGAAATAACAGTACAAGGCAGTTAAAATGCTTTGTAATTGGAATGATAGAAATTTAAATACTTTTTAAAGTATCAATTGGA?GGGCAAGTCT?GGTGCCAGCAG?CCGCGGTAATTCCAGCTCCAATAG?CGTATATTAAAATTGTTGCAGTTAAAAAGCTCGTAG?TTGAATTTTTGCTAAAAATAA?CCGGTCTGC?TTTTATTAATAAAAGTGGTA?TCTTGGT??GTGTTTTTAGC???AATAATGTCCTTT??GAAATGTTTTTT??ACTTTATTGTAAAAAGCAATTTTCAGGA?TTTTTACTTTGAGAAAATTAGA?GTGTTTC?AAGCAGGCTAACGTTTTGAATACTGCAGCATGGAATAATAAAATAGGATTTTAG?TTCTAC?GTTATTGGTTTTAAGAACT?AAATTAATGATTGATAGGAGCAGTTGGGGGCA?TTTGTATTTAACTGTCAGAGGTGAAATTC?TTAGATTTGTTAAAGACACACTACTGCG?AAAGCATTTGCCAAAGA?TGTTTTCATTAATCAAGAACGAAAGTTAGGGGATCGAAGACGATCAGATACCGTCGTAGTCTTAACTATAAACTATG?CCGAC?TAGAGATTGGAGGTCGTC?TTTATAAACGACTCCTTCAGCA?CCTTACGAGAAA?TCAAAGTCTTTGGGTTCTGGGGGG?AGTATGGTCGCAAGGCTGAAACTTAAAGGAATTGACGGAAGGG??CACCACCAGGCGTGGAGCCTGCGGCTTAATTTGACTCAACACGGGAAAACTCACCAGGTCCAGACATAGAAAGGATTGACAGATTGACAGCTCTTTCTTAATTCTATGG??GTGGTGGTGCATGGCCGTTCTTAGTTGGTGGAGTGATTTGTCT?GGTTAATTCCGTTAACGAACGAGACCTTAACC?TGCTAAATAGGGTTAAAA??AC?TTTTGTTTTTAAATTACTTCTTAGAAGGACTTTGCGTGTCTAACGCAAGGAAG?TTTGAGGCAATAACAGGTCTGTGATG?CCCTTAGATGTTCTGGGCTGCACGCGCGCTACAATAATGCATCCAACAAGTTTA?TAACCTTGGCTGGTAAGCTTAGGTAATCTTTTGAATGTGCATTGTGA??TGGGGATAGATTATTGTAATTATTAGTCTTTAACGAGGAATGCCTA???????????????????????????????????????
>MT025290_Hepatozoon_pyramidumi
????????????????????????????????????????GGCTTACCGTGGCAGTGAC?GGTTAACGGGGAATTAGGGTTCAATTCCGGAGAGGGAGCCTGAGAAACGGCTACCACATCTAAGGAAGGCAGCAGGCGCGCAAATTACCCAA?TTCTAACAGCATAAGAGA?GGTAGTGAC?AAGAAATAACAGTACAAGGCAGTTAAAATGCTTTGTAATTGGAATGATAGAAATTTAAATACTTTTTAAAGTATCAATTGGA?GGGCAAGTCT?GGTGCCAGCAG?CCGCGGTAATTCCAGCTCCAATAG?CGTATATTAAAATTGTTGCAGTTAAAAAGCTCGTAG?TTAAATTTTTGCTAAAAATAA?CCGGTCTGC?TTTTATTAATAAAAGTGGTA?TCTTGGT??GTGTTTTTAGC???AATAATGTCCTTT??GAAATGTTTTTT??ACTTTATTGTAAAAAGCAATTTTCAGGA?TTTTTACTTTGAGAAAATTAGA?GTGTTTC?AAGCAGGCTAACGTTTTGAATACTGCAGCATGGAATAATAAAATAGGATTTTAG?TTCTAC?GTTATTGGTTTTAAGAACT?AAATTAATGATTAATAGGAGCAGTTGGGGGCA?TTTGTATTTAACTGTCAGAGGTGAAATTC?TTAGATTTGTTAAAGACACACTACTGCG?AAAGCATTTGCCAAAGA?TGTTTTCATTAATCAAGAACGAAAGTTAGGGGATCGAAGACGATCAGATACCGTCGTAGTCTTAACTATAAACTATG?CCGAC?TAGAGATTGGAGGTCGTC?TTTATAAACGACTCCTTCAGCA?CCTTACGAGAAA?TCAAAGTCTTTGGGTTCTGGGGGG?AGTATGGTCGCAAGGCTGAAACTTAAAGGAATTGACGGAAGGG??CACCACCAGGCGTGGAGCCTGCGGCTTAATTTGACTCAACACGGGAAAACTCACCAGGTCCAGACATAGAAAGGATTGACAGATTGACAGCTCTTTCTTAATTCTATGG??GTGGTGGTGCATGGCCGTTCTTAGTTGGTGGAGTGATTTGTCT?GGTTAATTCCGTTAACGAACGAGACCTTAACA?TGCTAAATAGGGTTAAAA??AC?TTTTGTTTTTAAATTACTTCTTAGAAGGACTTTGCGTGTCTAACGCAAGGAAG?TTTGAGGCAATAACAGGTCTGTGATG?CCCTTAGATGTTCTGGGCTGCACGCGCGCTACAATAATGCATCCAACAAGTTTA?TAACCTTGGCTGGTAAGCTTAGGTAATCTTTTGAATGTGCATTGTGA??TGGGGATAGATTATTGTAATTATTAGTCTTTAACGAGGAATGCCTAGTAAGCGCAAGTCATCAGCTTGCGCTGATTACGTCCCT?
>MW584356_Hepatozoon_formosus
???????????????????????????????????????????????????GCAGTGAC?GGTTAACGGGGGATTAGGGTTCGATTCCGGAGAGGGAGCCTGAGAAACGGCTTCCACATGTAAGGAAGGCAGCAGGCGCGCAAATTACCCAA?TTCTAAAAGCAAAAGAGA?GGTAGTGAC?AAGAAATAACAGTACAAGGCAATTAAAATGCTTTGTAATTGGAATGATAGAAATTTTAATACTTTTTAAAGTATCAATTGGA?GGGCAAGTCT?GGTGCCAGCAG?CCGCGGTAATTCCAGCTCCAATAG?CGTATATTAAAATTGTTGCAGTTAAAAAGCTCGTAG?TTGAATTTCTGCTAGAAATAA?CCGGTTTGC?TTTTATTAATAAAAGTGGTA?TCTTGGT??GTGTTTCTAGC???AATAATGTTCTTT??GAAATGTTTTTT??ACTTAATTGTAAAAAGCAAATTTCAGGA?TTTTTACTTTGAGAAAATTAGA?GTGTTTC?AAGCATGCTAACGTTTTGAATACTGCAGCATGGAATAATAAAATAGGATTTTAG?TT?TAC?GTTATTGGTTTTAAGAACT?AAATTAATGATTGATA?GGGCAGTTGGGGGCA?TTTGTATTT?ACTGTCAGAGGTG?AATTC?TTAGATTTGTTAAACACACACTACTGCG?AAAGCATTTGCCAAAGA?TGTTTTCATTAATCAAGAACGAAAGTTAGGGGATCGAAGACGATCAGATACCGTCGTAGTCTTAACTATAAACTATG?CCGAC?TAGAGATTGGAGGTCGTC?TTTATGCACGACTCCTTCAGCA?CCTTACAAGAAA?TCAAAGTCTTTGGGTTCTGGGGGG?AGTATGGTCGCAAGGCTGAAACTTAAAGGAATTGACGGAAGGG??CACCACCAGGCGTGGAGCCTGCGGCTTAATTTGACTCAACACGGGAAAACTCACCAGGTCCAGACATAGAAAGGATTGACAGATTGACAGCTCTTTCTTAATTCTATGG??GTGGTGGTGCATGGCCGTTCTTAGTTGGTGGAGTGATTTGTCT?GGTTAATTCCGTTAACGAACGAGACCTTAACT?TGCTAAATAGGGTTAAAAACAC?ATTTGTTTTTAAATTACTTCTTAGAAGGACTTTGCGTGTTTAACGCAAGGAAG?TTTGAGGCAATAACAGGTCTGTGATG?CCCTTAGATGTTCTGGGCTGCACGCGCGCTACAATGATGCATCCAACAAGTTTA?TAACCTTGGCTGGTAAGCTTAGGTAATCTTTTGAATGTGCATTGTGA??TGGGGATAGATTATTGTAATTATTAATCTTTAACGAGGAATGCCTAGTAAGCGCAAGTCATCAGCTTGCGCTGATTACGTCCCTG
>MW584365_Hepatozoon_latrensis
????????????????????????????????????TATTGGCTTACCGTGGCAGTGAC?GGTTAACGGGGGATTAGGGTTCGATTCCGGAGAGGGAGCCTGAGAAACGGCTACCACATCTAAGGAAGGCAGCAGGCGCGCAAATTACCCAA?TTCTAATAGCAAAAGAGA?GGTAGTGAC?AAGAAATAACAGTACAAGGCAATTAAAATGCTTTGTAATTGGAATGATAGAAATTTAAATACTTTTTAAAGTATCAATTGGA?GGGCAAGTCT?GGTGCCAGCAG?CCGCGGTAATTCCAGCTCCAATAG?CGTATATTAAAATTGTTGCAGTTAAAAAGCTCGTAG?TTGAATTTCTGCTAGAAATAA?CCGGTTTGC?TTTTATTAATAAAAGTGGTA?TCTTGGT??GTGTTTCTAGC???AATAATGTTCTTT??GAAATGTTTTTT??ACTTAATTGTAAAAAGCAAATTTCAGGA?TTTTTACTTTGAGAAAATTAGA?GTGTTTC?AAGCATGCTAACGTTTTGAATACTGCAGCATGGAATAATAAAATAGGATTTTAG?TTCTAC?GTTATTGGTTTTAAGAACT?AAATTAATGATTGATAGGG?CAG?TGGGGGCA?TTTGTATTTAACTGTCAGAGGTGAAATTC?TTAGATTTGTTAAAGACACACTACTGCGAAAAACA?TTGCCAAAGA?TGTTTTCATTAATCAAGAACGAAAGTTAGGGGATCGAAGACGATCAGATACCGTCGTAGTCTTAACTATAAACTATG?CCGAC?TAGAGATTGGAGGTCGTC?TTTATGCACGACTCCTTCAGCA?CCTTACAAGAAA?TCAAAGTCTTTGGGTTCTGGGGGG?AGTATGGTCGCAAGGCTGAAACTTAAAGGAATTGACGGAAGGG??CACCACCAGGCGTGGAGCCTGCGGCTTAATTTGACTCAACACGGGAAAACTCACCAGGTCCAGACATAGAAAGGATTGACAGATTGACAGCTCTTTCTTAATTCTATGG??GTGGTGGTGCATGGCCGTTCTTAGTTGGTGGAGTGATTTGTCT?GGTTAATTCCGTTAACGAACGAGACCTTAACT?TGCTAAATAGGGTTAAAAACAC?ATTTGTTTTTAAATTACTTCTTAGAAGGACTTTGCGTGTTTAACGCAAGGAAG?TTTGAGGCAATAACAGGTCTGTGATG?CCCTTAGATGTTCTGGGCTGCACGCGCGCTACAATGATGCATCCAACAAGTTTA?TAACCTTGGCTGGTAAGCTTAGGTAATCTTTTGAATGTGCATTGTGA??TGGGGATAGATTATTGTAATTATTAATCTTTAACGAGGAATGCCTAGTAAGCGCAAGTCATCAGCTTGCGCTGATTACGT?????
>MW591599_Hepatozoon_quagliattus
???GTTT?AGGACCTATCAGCC?TTCGACGGTATGGTATTGGGTTACCGTGGCAGTGAC?GGTTAACGGGGGATTAGGGTTTGATTCCGGAGAGGGAGCCTGAGAAACGGCTACC?CATCTAAGGAAGGCAGCAGGCGCGCAAATTACCCAA?TTCTAACAGCTTAAGAGA?GGTAGTAAC?AAGAAATAACAGTACAAGGCAGTTAAAATGCTTTGTAATTGGAATGATAGAAATTTAAACATTTTTTAAAGGATCAATTGGA?GGGCAAGTCT?GGTGCCAGCAGCCCGCGGTAATTCCAGCTTCAATAG?CGTATATTAAAATTGTTGCAGTTAAAAAGCTCGTAG?TTGAAATTTTGCTAGAAATAA?CCAAGCTGC?TTTTATTAATAAAAGTGGTA?TTTTGGT??GTATTACTAGC???AATAATGTTCTAT??AAAGTGTTTTTT??ACTTTATTGTAAAAAA?AACATATAGAA?TTTTTACTTTGAGAAAATTAGA?GTGTTTC?AAGCAAGCTAACGTTGTGAATACTGCAGCATGGAATAATAAAATAGAATTTTGG?TTTTAC?ATTATTGGTTTTAAGAACA?AAATTAATGATTGATAGGGGCAGTTGGGGGCA?TTTGTATTTAACTGTCAGAGGTGAAATTC?TTAGATTT?TTAAAGACAAACTACTGCG?AAAGCATTTGTCAAAGAGTGTTTTCATTAATCAAGAACGAAAGTTA?GGGATCGAAGACGATCAGATACCGTCGTAGTCTTAACTATAAACTATGCCCGACTTAGAGATTGGAGGTCGTCTTAATTTAACGACTCCTTCAGCA?CCTTACAAGAAA?TCCAAGTCTTTGGGGTCTGGGGGG?AGTATGGTCGC?AGGCTGAAACTTAAAGGAATTGACGGAAGGGCCCACCACCAGGCGTGAGGC???????????????????????????????????????????????????????????????????????????????????????????????????????????????????????????????????????????????????????????????????????????????????????????????????????????????????????????????????????????????????????????????????????????????????????????????????????????????????????????????????????????????????????????????????????????????????????????????????????????????????????????????????????????????????????????????????????????????
>MZ851987_Hepatozoon_annularis
??????????????????AGCT?TTCGACGGTAAGGTATTGGCTTACCGTGGCAGTGAC?GGTTAACGGGGGATTAGGGTTCAATTCCGGAGAGGGAGCCTGAGAAACGGCTACCACATCTAAGGAAGGCAGCAGGCGCGCAAATTACCCAA?TTCTAACAGCATAAGAGA?GGTAGTGAC?AAGAAATAACAGTACAAGGCAGTTAAAATGCTTTGTAATTGGAATGATAGAAATTTAAATACTTTTTAAAGTATCAATTGGA?GGGCAAGTCT?GGTGCCAGCAG?CCGCGGTAATTCCAGCTCCAATAG?CGTATATTAAAATTGTTGCAGTTAAAAAGCTCGTAG?TTGAATTTTTGCTAAAAATAA?CCGGTTTGC?TTTTATTAATAAAAGTGGTA?TCTTGGT??GTGTTTTTAGC???AATAATGTCCTTT??GAAATGTTTTTT??ACTTTATTGTAAGAAGCAATTTTCAGGA?TTTTTACTTTGAGAAAATTAGA?GTGTTTC?AAGCAGGCTAACGTTTTGAATACTGGAGCATGGAATAATAAAATAGGATTTTAG?TTCTAC?GTTATTGGTTTTAAGAATT?AAATTAATGATTGATAGGGACAGTTGGGGGCA?TTTGTATTTAACTGTCAGAGGTGAAATTC?TTAGATTTGTTAAAGACACACTACTGCG?AAAGCATTTGCCAAAGA?TGTTTTCATTAATCAAGAACGAAAGTTAGGGGATCGAAGACGATCAGATACCGTCGTAGTCTTAACTATAAACTATG?CCGAC?TAGAGATTGGAGGTCGTC?TTTATAAACGACTCCTTCAGCA?CCTTACGAGAAA?TCAAAGTCTTTGGGTTCTGGGGGG?AGTATGGTCGCAAGGCTGAAACTTAAAGGAATTGACGGAAGGG??CACCACCAGGCGTGGAGCCTGCGGCTTAATTTGACTCAACACGGGAAAACTCACCAGGTCCAGACATAGAAAGGATTGACAGATTGATAGCTCTTTCTTAATTCTATGG??GTGGTGGTGCATGGCCGTTCTTAGTTGGTGGAGTGATTTGTCT?GGTTAATTCCGTTAACGAACGAGACCTTAACC?TGCTAAATAGGGTTAAAA??AC?TTTTGTTTTTAAATTACTTCTTAGAAGGACTTTGCGTGTCTAACGCAAGGAAG?TTTGAGGCAATAACAGGTCTGTGATG?CCCTTAGATGTTCTGGGCTGCACGCGCGCTACAATAATGCATCCAACAAGTTTA?TAACCTTGGCTGGTAAGCTTAGGTAATCTTTTGAATGTGCATTGTGA??TGGGGATAGATTATTGTAATTATTAATCTTCAACGAGGAATGCCTAGTAAGCGCAAGTCATCA??????????????????????
>OM033664_Hepatozoon_sp
CAAGTTT?CTGACCTATCAGCT?TTCGACGGTATGGTATTGGCTTACCGTGGCAGTGAC?GGTTAACGGGGGATTAGGGTTCGATTCCGGAGAGGGAGCCTGAGAAACGGCTACCACATCTAAGGAAGGCAGCAGGCGCGCAAATTACCCAA?TTCTAATAGCATAAGAGA?GGTAGTGAC?AAGAAATAACAGTACAAGGCAGTTAAAATGCTTTGTAATTGGAATGATAGAAATTTAAATACTTTTTAAAGTATCAATTGGA?GGGCAAGTCT?GGTGCCAGCAG?CCGCGGTAATTCCAGCTCCAATAG?CGTATATTAAAATTGTTGCAGTTAAAAAGCTCGTAG?TTGAATTTCTGCTAGAAATAA?CCGGTTTGC?TTTTATTAATAAAAGTGGTA?TCTTGGT??GTGTTTCTAGC???AATAATGTTCTTT??GAAATGTTTTTT??ACTTTATTGTAAAAAGCAAAATTCAGGA?TTTTTACTTTGAGAAAATTAGA?GTGTTTC?AAGCAGGCTAACGTTTTGAATACTGCAGCATGGAATAATAAAATAGGATTTTAG?TTTTAC?GTTATTGGTTTTAAGAACT?AAAATAATGATTGATAGGGGCAGTTGGGGGCA?TTTGTATTTAACTGTCAGAGGTGAAATTC?TTAGATTTGTTAAAGACACACTACTGCG?AAAGCATTTGCCAAAGA?TGTTTTCATTAATCAAGAACGAAAGTTAGGGGATCGAAGACGATCAGATACCGTCGTAGTCTTAACTATAAACTATG?CCGAC?TAGAGATTGGAGGTCGTC?TGAATAAACGACTCCTTCAGCA?CCTTACAAGAAA?TCAAAGTCTTTGGGTTCTGGGGGG?AGTATGGTCGCAAGGCTGAAACTTAAAGGAATTGACGGAAGGG??CACCACCAGGCGTGGAGCCTGCGGCTTAATTTGACTCAACACGGGAAAACTCACCAGGTCCAGACATAGAAAGGATTGACAGATTGACAGCTCTTTCTTAATTCTATGG??GTGGTGGTGCATGGCCGTTCTTAGTTGGTGGAGTGATTTGTCT?GGTTAATTCCGTTAACGAACGAGACCTTAACC?TGCTAAATAGGGTTAAAA??AC?TTTTGTTTTTAAATTACTTCTTAGAAGGACTTTGCGTGTCTAACGCAAGGAAG?TTTGAGGCAATAACAGGTCTGTGATG?CCCTTAGATGTTCTGGGCTGCACGCGCGCTACAATGATGCATCCAACAAGTTTA?TAACCTTGGCTGGTAAGCTTAGGTAATCTTTTGAATGTGCATTGTGA??TGGGGATAGATTATTGTAATTATTAATCTTTAACGAGGAATGCCTA???????????????????????????????????????
>ON237372_Hepatozoon_cuestensis
??????????????????????????????????????????????????????????????????????????????????????????????GGAGCCTGAGAAACGGCTACCACATCTAAGGAAGGCAGCAGGCGCGCAAATTACCCAA?TTCTAATAGCAAAAGAGA?GGTAGTGAC?AAGAAATAACAGTACAAGGCAGTTAAAATGCTTTGTAATTGGAATGATAGAAATTTAAATACTTTTTAAAGTATCAATTGGA?GGGCAAGTCT?GGTGCCAGCAG?CCGCGGTAATTCCAGCTCCAATAG?CGTATATTAAAATTGTTGCAGTTAAAAAGCTCGTAG?TTGAATTTCTGCTAGAAATAA?CCGGTTTGC?TTTTATTAATAAAAGTGGTA?TCTTGGT??GTGTTTCTAGC???AATAATGTTCTTT??GAAATGTTTTTT??ACTTAATTGTAAGAAGCAAAATTCAGGA?TTTTTACTTTGAGAAAATTAGA?GTGTTTC?AAGCAGGCTAACGTTTTGGATACTGCAGCATGGAATAATAAAATAGGATTTTAG?TTCTAC?GTTATTGGTTTTAAGAACT?AAATTAATGATTGATAGGGGCAGTTGGGGGCA?TTTGTATTTAACTGTCAGAGGTGAAATTC?TTAGATTTGTTAAAGACACACTACTGCG?AAAGCATTTGCCAAAGA?TGTTTTCATTAATCAAGAACGAAAGTTAGGGGATCGAAGACGATCAGATACCGTCGTAGTCTTAACTATAAACTATG?CCGAC?TAGAGATTGGAGGTCGTC?TTTATGAACGACTCCTTCAGCA?CCTTACAAGAAA?TCAAAGTCTTTGGGTTCTGGGGGG?AGTATGGTCGCAAGGCTGAAACTTAAAGGAATTGACGGAAGGG??CACCACCAGGCGTGGAGCCTGCGGCTTAATTTGACTCAACACGGGAAAACTCACCAGGTCCGGACATAGAAAGGATTGACAGATTGACAGCTCTTTCTTAATTCTATGG??GTGGTGGTGCATGGCCGTTCTTAGTTGGTGGAGTGATTTGTCT?GGTTAATTCCGTTAACGAACGAGACCTTAACT?TGCTAAATAGGGTTAAAA??AC?ATTTGTTTTTAAATTACTTCTTAGAAGGACTTTGCGTGTCTAACGCAAGGAAG?TTTGAGGCAATAACAGGTCTGTGATG?CCCTTAGATGTTCTGGGCTGCACGCGCGCTACAATGATGCATCCAACAAGTTTA?TAACCTTGGCCGATAAGCTTAGGTAATCTTTTGAATGTGCATTGTGA??TGGGGATAGATTATTGTAATTATTAATCTTTAACGAGGAATGCCTAGTAAGCGCAAGTCATCAGCTTGCGCTGATTACGTCCCTG
>ON237459_Hepatozoon_cuestensis
???????????????????????TTCGACGGTATGGTATTGGCTTACCGTGGCAGTGAC?GGTTAACGGGGGATTAGGGTTCGATTCCGGAGAGGGAGCCTGAGAAACGGCTACCACATCTAAGGAAGGCAGCAGGCGCGCAAATTACCCAA?TTCTAATAGCAAAAGAGA?GGTAGTGAC?AAGAAATAACAGTACAAGGCAGTTAAAATGCTTTGTAATTGGAATGATAGAAATTTAAATACTTTTTAAAGTATCAATTGGA?GGGCAAGTCT?GGTGCCAGCAG?CCGCGGTAATTCCAGCTCCAATAG?CGTATATTAAAATTGTTGCAGTTAAAAAGCTCGTAG?TTGAATTTCTGCTAGAAATAA?CCGGTTTGC?TTTTATTAATAAAAGTGGTA?TCTTGGT??GTGTTTCTAGC???AATAATGTTCTTT??GAAATGTTTTTT??ACTTAATTGTAAGAAGCAAAATTCAGGA?TTTTTACTTTGAGAAAATTAGA?GTGTTTC?AAGCAGGCTAACGTTTTGGATACTGCAGCATGGAATAATAAAATAGGATTTTAG?TTCTAC?GTTATTGGTTTTAAGAACT?AAATTAATGATTGATAGGGGCAGTTGGGGGCA?TTTGTATTTAACTGTCAGAGGTGAAATTC?TTAGATTTGTTAAAGACACACTACTGCG?AAAGCATTTGCCAAAGA?TGTTTTCATTAATCAAGAACGAAAGTTAGGGGATCGAAGACGATCAGATACCGTCGTAGTCTTAACTATAAACTATG?CCGAC?TAGAGATTGGAGGTCGTC?TTTATGAACGACTCCTTCAGCA?CCTTACAAGAAA?TCAAAGTCTTTGGGTTCTGGGGGG?AGTATGGTCGCAAGGCTGAAACTTAAAGGAATTGACGGAAGGG??CACCACCAGGCGTGGAGCCTGCGGCTTAATTTGACTCAACACGGGAAAACTCACCAGGTCCGGACATAGAAAGGATTGACAGATTGACAGCTCTTTCTTAATTCTATGG??GTGGTGGTGCATGGCCGTTCTTAGTTGGTGGAGTGATTTGTCT?GGTTAATTCCGTTAACGAACGAGACCTTAACT?TGCTAAATAGGGTTAAAA??AC?ATTTGTTTTTAAATTACTTCTTAGAAGGACTTTGCGTGTCTAACGCAAGGAAG?TTTGAGGCAATAACAGGTCTGTGATG?CCCTTAGATGTTCTGGGCTGCACGCGCGCTACAATGATGCATCCAACAAGTTTA?TAACCTTGGCCGATAAGCTTAGGTAATCTTTTGAATGTGCATTGTGA??TGGGGATAGATTATTGTAATTATTAATCTTTAACGAGGAATGCCTAGTAAGCGCAAGTCATCAGCTT??????????????????
>ON262424_Hepatozoon_trigeminum
???????????????????????TTTGACGGTATGGTATTGGCTTACCGTGGCAGTGAC?GGTTAACGGGGGATTAGGGTTCGATTCCGGAGAGGGAGCCTGAGAAACGGCTACCACATCTAAGGAAGGCAGCAGGCGCGCAAATTACCCAA?TTCTAATAGCATAAGAGA?GGTAGTGAC?AAGAAATAACAGTACAAGGCAGTTAAAATGCTTTGTAATTGGAATGATAGAAATTTAAATACTTTTTAAAGTATCAATTGGA?GGGCAAGTCT?GGTGCCAGCAG?CCGCGGTAATTCCAGCTCCAATAG?CGTATATTAAAATTGTTGCAGTTAAAAAGCTCGTAG?TTGAATTTCTGCTAGAAATAA?CCGGTTTGC?TTTTATTAATAAAAGTGGTA?TCTTGGT??GTGTTTCTAGC???AATAATGTTCTTT??GAAATGTTTTTT??ACTTTATTGTAAAAAGCAAAATTCAGGA?TTTTTACTTTGAGAAAATTAGA?GTGTTTC?AAGCAGGCTAACGTTTTGAATACTGCAGCATGGAATAATAAAATAGGATTTTAG?TTTTAC?GTTATTGGTTTTAAGAACT?AAAATAATGATTGATAGGGGCAGTTGGGGGCA?TTTGTATTTAACTGTCAGAGGTGAAATTC?TTAAATTTGTTAAAGACAAACTACTGCG?AAAGCATTTGCCAAAGA?TGTTTTCATTAATCAAGAACGAAAGTTAGGGGATCGAAGACGATCAGATACCGTCGTAGTCTTAACTATAAACTATG?CCGAC?TAGAGATTGGAGGTCGTC?TTTATAAACGACTCCTTCAGCA?CCTTACGAGAAA?TCAAAGTCTTTGGGTTCTGGGGGG?AGTATGGTCGCAAGGCTGAAACTTAAAGGAATTGACGGAAGGG??CACCACCAGGCGTGGAGCCTGCGGCTTAATTTGACTCAACACGGGAAAACTCACCAGGTCCAGACATAGAAAGGATTGACAGATTGACAGCTCTTTCTTAATTCTATGG??GTGGTGGTGCATGGCCGTTCTTAGTTGGTGGAGTGATTTGTCT?GGTTAATTCCGTTAACGAACGAGACCTTAACC?TGCTAAATAGGGTTAAAA??AC?TTTTGTTTTTAAATTACTTCTTAGAAGGACTTTGCGTGTCTAACGCAAGGAAG?TTTGAGGCAATAACAGGTCTGTGATG?CCCTTAGATGTTCTGGGCTGCACGCGCGCTACAATGATGCATCCAACAAGTTTA?TAACCTTGGCTGGTAAGTTTAGGTAATCTTTTGAATGTGCATCGTGA??TGGGGATAGATTATTGTAATTATTAATCTTTAACGAGGAATGCCTAGTAA???????????????????????????????????
>ON2624261_Hepatozoon_annulatum
??????????????????????????GACGGTATGGTATTGGCATACCGTGGCAGTGAC?GGTTAACGGGGGATTAGGGTTCGATTCCGGAGAGGGAGCCTGAGAAACGGCTACCACATCTAAGGAAGGCAGCAGGCGCGCAAATTACCCAA?TTCTAACAGCATAAGAGA?GGTAGTGAC?AAGAAATAACAGTACAAGGCAGTTAAAATGCTTTGTAATTGGAATGATAGAAATTTAAACACTTTTTAAAGTATCAATTGGA?GGGCAAGTCT?GGTGCCAGCAG?CCGCGGTAATTCCAGCTCCAATAG?CGTATATTAAAATTGTTGCAGTTAAAAAGCTCGTAG?TTGAATTTCTGCT?AAAATAA?CCGGTGTGC?TTTTATTAATAAAAGTGGTA?TCTTGGT??GTGTTTTTAGC???AATAATGTCCTTA??GAAATGGTTTTT??ACTTTATTGTAAGAAGCAATATTCAGGA?TTTTTACTTTGAGAAAATTAGA?GTGTTTC?AAGCAGGCTAATGTTTTGAATACTGCAGCATGGAATAATAAAATAGGATTTTGG?TTCTAC?ATTATTGGTTTTAAGAACT?AAATTAATGATTAATAGGGGCAGTTGGGGGCA?TTTGTATTTAACTGTCAGAGGTGAAATTC?TTAAATTTGTT?AAGACAAACTACTGCGCCCCGCATTTGCCAAAGA?TGTTTTCATTAATCAAGAACGAAAGTTAGGGGATCGAAGACGATCAGATACCGTCGTAGTCTTAACTATAAACTATG?CCGAC?TAGAGATTGGAGGTCGTC?TTAATAAACGACTCCTTCAGCA?CCTTACGAGAAA?TCAAAGTCTTTGGGTTCTGGGGGG?AGTATGGTCGCAAGGCTGAAACTTAAAGGAATTGACGGAAGGG??CACCACCAGGCGTGGAGCCTGCGGCTTAATTTGACTCAACACGGGAAAACTCACCAGGTCCAGACATAGAAAGGATTGACAGATTGAYAGCTCTTTCTTAATTCTATGG??GTGGTGGTGCATGGCCGTTCTTAGTTGGTGGAGTGATTTGTCT?GGTTAATTCCGTTAACGAACGAGACCTTAACC?TGCTAAATAGGGTTAAAA??AC?TTTTGTTTTTAAATTACTTCTTAGAAGGACTTTGCGTGTCTAACGCAAGGAAG?TTTGAGGCAATAACAGGTCTGTGATG?CCCTTAGATGTTCTGGGCTGCACGCGCGCTACAATGATGCATCCAACAAGTTTA?TAACCTTGGCTGGTAAGTTTAGGTAATCTTTTGAATGTGCATCGTGA??TGGGGATAGATTATTGTAATTATTAATCTTTAACGAGGAATGCCTAGTAAGCGCAAGTCATCAGCTTGCGC??????????????
>OP377741_Hepatozoon_viperoi
????????????CCTTTCAGCT?TTCGACGGTATGGTATCGGCTCACCGTGGCAGTGAC?GGTAAACGGGGGATTAGGKTTCGATTCSGGAGAGGGAGCYTGAGAAACGGCTACCACATCT?AGGAAGGCAGCAGGCGCGCAAATTACCCAA?TTCTAACAGCATAAGAGA?GGTAGTGAC?AAGAAATAACAGTACAAGGCAGTTAAAATGCTTTGTAATTGGAATGATAGAAATTTAAACACTTTTTAAAGTATCAATTGGA?GGGCAAGTCT?GGTGCCAGCAG?CCGCGGTAATTCCAGCTCCAATAG?CGTATATTAAAATTGTTGCAGTTAAAAAGCTSGTAG?TTGAATTTCTGCTAAAAATAA?CCGGTTTGC?TTTTATTAATAAAAGTGGTA?TCTTGGT??GTGTTTTTAGC???AATAATGTCCTTT??GAAATGTTTTTT??ACTTTATTGTAAGAAGCAATATTCAGGA?TTTTTACTTTGAGAAAATTAGA?GTGTTTC?AAGCAGGCTAACGTTTTGAATACTGCAGCATGGAATAATAAAATAGGATTTTGG?TTCTAC?ATTATTGGTTTTAAGAACT?AAATTAATGA?TGATAGGGGCAGTTGGGGGCA?TTTGTATTTAACTGTCAGAGGTGAAATTC?TTAGATTTGTTAAAGACAAACTACTGCG?AAAGCATTTGCCAAAGA?TGTTTTCATTAATCAAGAACGAAAGTTAGGGGATCGAAGACGATCAGATACCGTGGTAGTCTTAACTATAAACTATG?CCGAC?TAGAGATTGGAGGTCGTC?TTAATAAACGACTCCTTCAGCA?CCTTACGAGAAA?TCAAAGTCTTTGGGTTCTGGGGGG?AGTATGGTCGCAAGGCTGAAACTTAAAGGAATTGACGGAAGGG??CACCACCAGGCGTGGAGCCTGCGGCTTAATCTGACTCAACACGGGAAAACTCACCAGGTCCAGACATAGAAAGGATTGACAGATTGATAGCTCTTTCTTAATTCTATGG??GTGGTGGTGCATGGCCGTTCTTAGTTGGTGGAGTGATTTGTCT?GGTTAATTCCGTTAACGAACGAGACCTTAACC?TGCTAAATAGGGTTAAAA??AC?TTTTGTTTTTAAATTACTTCTTAGAAGGACTTTGCGTGTCTAACGCAAGGAAG?TTTGAGGCAATAACAGGTCTGTGATG?CCCTTAGATGTTCTGGGCTGCACGCGCGCTACAATGATGCATCCAACAAGTTTA?TAACCTTTGCTGGTAAGTTTGGGTAATCTTTTGAATGTGCATCGTGA??TGGGGATAGATTATTGTAATTATTAATCTTTAACGAGGAATGCCTAGTAAGCGCAAGTC??????????????????????????
>OP477337_Hepatozoon_latrensis
?????????????????????????????GGTATGGTATTGGCTTACCGTGGCAGTGAC?GGTTAACGGGGGATTAGGGTTCGATTCCGGAGAGGGAGCCTGAGAAACGGCTACCACATCTAAGGAAGGCAGCAGGCGCGCAAATTACCCAA?TTCTAATAGCAAAAGAGA?GGTAGTGAC?AAGAAATAACAGTACAAGGCAATTAAAATGCTTTGTAATTGGAATGATAGAAATTTAAATACTTTTTAAAGTATCAATTGGA?GGGCAAGTCT?GGTGCCAGCAG?CCGCGGTAATTCCAGCTCCAATAG?CGTATATTAAAATTGTTGCAGTTAAAAAGCTCGTAG?TTGAATTTCTGCTAGAAATAA?CCGGTTTGC?TTTTATTAATAAAAGTGGTA?TCTTGGT??GTGTTTCTAGC???AATAATGTTCTTT??GAAATGTTTTTT??ACTTAATTGTAAAAAGCAAATTTCAGGA?TTTTTACTTTGAGAAAATTAGA?GTGTTTC?AAGCATGCTAACGTTTTGAATACTGCAGCATGGAATAATAAAATAGGATTTTAG?TTCTAC?GTTATTGGTTTTAAGAACT?AAATTAATGATTGATAGGG?CAGTTGGGGGCA?TTTGTATTTAACTGTCAGAGGTGAAATTC?TTAGATTTGTTAAAGACACACTACTGCGAAAAACA?TTGCCAAAGA?TGTTTTCATTAATCAAGAACGAAAGTTAGGGGATCGAAGACGATCAGATACCGTCGTAGTCTTAACTATAAACTATG?CCGAC?TAGAGATTGGAGGTCGTC?TTTATGCACGACTCCTTCAGCA?CCTTACAAGAAA?TCAAAGTCTTTGGGTTCTGGGGGG?AGTATGGTCGCAAGGCTGAAACTTAAAGGAATTGACGGAAGGG??CACCACCAGGCGTGGAGCCTGCGGCTTAATTTGACTCAACACGGGAAAACTCACCAGGTCCAGACATAGAAAGGATTGACAGATTGACAGCTCTTTCTTAATTCTATGG??GTGGTGGTGCATGGCCGTTCTTAGTTGGTGGAGTGATTTGTCT?GGTTAATTCCGTTAACGAACGAGACCTTAACT?TGCTAAATAGGGTTAAAAACAC?ATTTGTTTTTAAATTACTTCTTAGAAGGACTTTGCGTGTTTAACGCAAGGAAG?TTTGAGGCAATAACAGGTCTGTGATG?CCCTTAGATGTTCTGGGCTGCACGCGCGCTACAATGATGCATCCAACAAGTTTA?TAACCTTGGCTGGTAAGCTTAGGTAATCTTTTGAATGTGCATTGTGA??TGGGGATAGATTATTGTAATTATTAATCTTTAACGAGGAATGCCTAGTAAGCGCAAGTCATCAGCTTGCGCT?????????????
>PP003255_Hepatozoon_lainsoni
??????????????????????????????GTATGGTATTGGCTTACCGTGGCAGTGAC?GGTTAACGGGGGATTAGGGTTCGATTCCGGAGAGGGAGCCTGAGAAACGGCTACCACATCTAAGGAAGGCAGCAGGCGCGCAAATTACCCAA?TTCTAACAGCATAAGAGA?GGTAGTGAC?AAGAAATAACAATACAAGGCAGTTAAAATGCTTTGTAATTGGAATGATAGAAATTTAAACACTTTTTAAAGTATCAATTGGA?GGGCAAGTCT?GGTGCCAGCAG?CCGCGGTAATTCCAGCTCCAATAG?CGTATATTAAAATTGTTGCAGTTAAAAAGCTCGTAG?TTGAATTTCTGCTAAGAATAA?CCGGTCTGC?TTTTATTACTAAAAGTGGTA?TCTTGGT??GTGTTTTTGGC???AATAATGTCCTGT??GAAATGTTTTTT??ACTTTATTGTAAAAAGCAATATTCAGGA?TTTTTACTTTGAGAAAATTAGA?GTGTTTC?AAGCAGGCTAACGTTTTGAATACTGCAGCATGGAATAATAAAATAGGATTTTGG?TTCTAC?ATTATTGGTTTTAAGAACT?AAATTAATGATTGATAGGGACAGTTGGGGGCA?TTTGTATTTAACTGTCAGAGGTGAAATTC?TTATATTTGTTAAAGACAAACTACTGCG?AAAGCATTTGCCAAAGA?TGTTTTCATTAATCAAGAACGAAAGTTAGGGGATCGAAGACGATCAGATACCGTCGTAGTCTTAACTATAAACTATG?CCGAC?TAGAGATTGGAGGTCGTC?TTAATAAACGACTCCTTCAGCA?CCTTACGAGAAA?TCAAAGTCTTTGGGTTCTGGGGGG?AGTATGGTCGCAAGGCTGAAACTTAAAGGAATTGACGGAAGGG??CACCACCAGGCGTGGAGCCTGCGGCTTAATTTGACTCAACACGGGAAAACTCACCAGGTCCAGACATAGAAAGGATTGACAGATTGACAGCTCTTTCTTAATTCTATGG??GTGGTGGTGCATGGCCGTTCTTAGTTGGTGGAGTGATTTGTCT?GGTTAATTCCGTTAACGAACGAGACCTTAACC?TGCTAAATAGGGTTAAAA??AC?T?????????????????????????????????????????????????????????????????????????????????????????????????????????????????????????????????????????????????????????????????????????????????????????????????????????????????????????????????????????????????????????????????????????????
>KC342526_Hepatozoon_massardii
?????????????????CAGCT?TTCGACGGTATGGTATTGGCTTACCGTGGCAGTGAC?GGTTAACGGGGGATTAGGGTTCGATTCCGGAGAGGGAGCCTGAGAAACGGCTACCACATCTAAGGAAGGCAGCAGGCGCGCAAATTACCCAA?TTCTAACAGTATAAGAGA?GGTAGTGAC?AAGAAATAACAGTACAAGGCAGTTAAAATGCTTTGTAATTGGAATGATAGAAATTTAAACACTTTTTAAAGTATCAATTGGA?GGGCAAGTCT?GGTGCCAGCAG?CCGCGGTAATTCCAGCTCCAATAG?CGTATATTAAAATTGTTGCAGTTAAAAAGCTCGTAG?TTGAATTTCTGCTAAAAATAA?CCGGTGTGC?TTTTATTAATAAAAGTGGTA?TCTTGGT??GTGTTTTTAGC???AATAATGTCCTTA??GAAATGATTTTT??ACCTTATTGTAAGAAGCAATATTCAGGA?TTTTTACTTTGAGAAAATTAGA?GTGTTTC?AAGCAGGCTAATGTTTTGAATACTGCAGCATGGAATAATAAAA???????????????????????????????????????????????????????????????????????????????????????????????????????????????????????????????????????????????????????????????????????????????????????????????????????????????????????????????????????????????????????????????????????????????????????????????????????????????????????????????????????????????????????????????????????????????????????????????????????????????????????????????????????????????????????????????????????????????????????????????????????????????????????????????????????????????????????????????????????????????????????????????????????????????????????????????????????????????????????????????????????????????????????????????????????????????????????????????????????????????????????????????????????????????????????????????????????????????????????????????????????????????????????????????????????
>KC342525_Hepatozoon_cevapii
?????????????????CAGCT?TTCGACGGTATGGTATTGGCTTACCGTGGCAGTGAC?GGTTAACGGGGGATTAGGGTTCGATTCCGGAGAGGGAGCCTGAGAAACGGCTACCACATCTAAGGAAGGCAGCAGGCGCGCAAATTACCCAA?TTCTAACAGTATAAGAGA?GGTAGTGAC?AAGAAATAACAGTACAAGGCAGTTAAAATGCTTTGTAATTGGAATGATAGAAATTTAAACACTTTTTAAAGTATCAATTGGA?GGGCAAGTCT?GGTGCCAGCAG?CCGCGGTAATTCCAGCTCCAATAG?CGTATATTAAAATTGTTGCAGTTAAAAAGCTCGTAG?TTGAATTTCTGCTAAAAATAA?CCGGTGTGC?TTTTATTAATAAAAGTGGTA?TCTTGGT??GTGTTTTTAGC???AATAATGTCCTTA??GAAATGATTTTT??ACTTTATTGTAAGAAGCAATATTCAGGA?TTTTTACTTTGAGAAAATTAGA?GTGTTTC?AAGCAGGCTAATGTTTTGAATACTGCAGCATGGAATAATAAAA???????????????????????????????????????????????????????????????????????????????????????????????????????????????????????????????????????????????????????????????????????????????????????????????????????????????????????????????????????????????????????????????????????????????????????????????????????????????????????????????????????????????????????????????????????????????????????????????????????????????????????????????????????????????????????????????????????????????????????????????????????????????????????????????????????????????????????????????????????????????????????????????????????????????????????????????????????????????????????????????????????????????????????????????????????????????????????????????????????????????????????????????????????????????????????????????????????????????????????????????????????????????????????????????????????
>ON236891_Hepatozoon_cevapii
?????????????????????????????GGTATGGTATTGGCTTACCGTGGCAGTGAC?GGTTAACGGGGGATTAGGGTTCGATTCCGGAGAGGGAGCCTGAGAAACGGCTACCACATCTAAGGAAGGCAGCAGGCGCGCAAATTACCCAA?TTCTAACAGTATAAGAGA?GGTAGTGAC?AAGAAATAACAGTACAAGGCAGTTAAAATGCTTTGTAATTGGAATGATAGAAATTTAAACACTTTTTAAAGTATCAATTGGA?GGGCAAGTCT?GGTGCCAGCAG?CCGCGGTAATTCCAGCTCCAATAG?CGTATATTAAAATTGTTGCAGTTAAAAAGCTCGTAG?TTGAATTTCTGCTAAAAATAA?CCGGTGTGC?TTTTATTAATAAAAGTGGTA?TCTTGGT??GTGTTTTTAGC???AATAATGTCCTTA??GAAATGATTTTT??ACTTTATTGTAAGAAGCAATATTCAGGA?TTTTTACTTTGAGAAAATTAGA?GTGTTTC?AAGCAGGCTAATGTTTTGAATACTGCAGCATGGAATAATAAAATAGGATTTTGG?TTCTAC?ATTATTGGTTTTAAGAACT?AAATTAATGATTAATAGGGGCAGTTGGGGGCA?TTTGTATTTAACTGTCAGAGGTGAAATTC?TTAGATTTGTTAAAGACACACTACTGCG?AAAGCATTTGCCAAAGA?TGTTTTCATTAATCAAGAACGAAAGTTAGGGGATCGAAGACGATCAGATACCGTCGTAGTCTTAACTATAAACTATG?CCGAC?TAGAGATTGGAGGTCGTC?TTAATGAACGACTCCTTCAGCA?CCTTACAAGAAA?TCAAAGTCTTTGGGTTCTGGGGGG?AGTATGGTCGCAAGGCTGAAACTTAAAGGAATTGACGGAAGGG??CACCACCAGGCGTGGAGCCTGCGGCTTAATTTGACTCAACACGGGAAAACTCACCAGGTCCAGACATAGAAAGGATTGACAGATTGAYAGCTCTTTCTTAATTCTATGG??GTGGTGGTGCATGGCCGTTCTTAGTTGGTGGAGTGATTTGTCT?GGTTAATTCCGTTAACGAACGAGACCTTAACT?TGCTAAATAGGGTTAAAA??AC?ATTTGTTTTTAAATTACTTCTTAGAAGGACTTTGCGTGTCTAACGCAAGGAAG?TTTGAGGCAATAACAGGTCTGTGATG?CCCTTAGATGTTCTGGGCTGCACGCGCGCTACAATGATGCATCCAACAAGTTTA?TAACCTTGGCTGRTAAGCTTAGGTAATCTTTTGAATGTGCATCGTGA??TGGGGATAGATTATTGTAATTATTAATCTTTAACGAGGAATGCCTAGTAAGCGCAAGTCATCAGCTTGCGCTG????????????
>MW584361_Hepatozoon_longinucleus
?????????????????????????????GGTATGGTTTTGGCTTACCGTGGCAGTGAC?GGTTAACGGGGGATTAGGGTTCGATTCCGGAGAGGGAGCCTGAGAAACGGCTACCACATCTAAGGAAGGCAGCAGGCGCGCAAATTACCCAA?TTCTAATAGCAAAAGAGA?GGTAGTGAC?AAGAAATAACAGTACAAGGCAATTAAAATGCTTTGTAATTGGAATGATAGAAATTTAAATACTTTTTAAAGTATCAATTGGA?GGGCAAGTCT?GGTGCCAGCAG?CCGCGGTAATTCCAGCTCCAATAG?CGTATATTAAAATTGTTGCAGTTAAAAAGCTCGTAG?TTGAATTTCTGCTAGAAATAA?CCGGTTTGC?TTTTATTAATAAAAGTGGTA?TCTTGGT??GTGTTTCTAGC???AATAATGTTCTTT??GAAATGTTTTTT??ACTTAATTGTAAAAACCAAATTTCAGGA?TTTTTACTTTGAGAAAATTAGA?GTGTTTC?AAGCATGCTAACGTTTTGAATACTGCAGCATGGAATAATAAAATAGGATTTTAG?TTCTAC?GTTATTGGTTTTAAGAACT?AAATTAATGATTGATAGGG?CAGTTGGGGGCA?TTTGTAT?TAACTGTCAGAGGTGAAATC??TTAGATTTGTA?AAGACACACTACTGCG?AAAGCATTTGCCAAAGA?TGTTTTCATTAATCAAGAACGAAAGTTAGGGGATCGAAGACGATCAGATACCGTCGTAGTCTTAACTATAAACTATG?CCGAC?TAGAGATTGGAGGTCGTC?TTTATGCACGACTCCTTCAGCA?CCTTACAAGAAA?TCAAAGTCTTTGGGTTCTGGGGGG?AGTATGGTCGCAAGGCTGAAACTTAAAGGAATTGACGGAAGGG??CACCACCAGGCGTGGAGCCTGCGGCTTAATTTGACTCAACACGGGAAAACTCACCAGGTCCAGACATAGAAAGGATTGACAGATTGACAGCTCTTTCTTAATTCTATGG??GTGGTGGTGCATGGCCGTTCTTAGTTGGTGGAGTGATTTGTCT?GGTTAATTCCGTTAACGAACGAGACCTTAACT?TGCTAAATAGGGTTAAAAACAC?ATTTGTTTTTAAATTACTTCTTAGAAGGACTTTGCGTGTTTAACGCAAGGAAG?TTTGAGGCAATAACAGGTCTGTGATG?CCCTTAGATGTTCTGGGCTGCACGCGCGCTACAATGATGCATCCAACAAGTTTA?TAACCTTGGCTGGTAAGCTTAGGTAATCTTTTGAATGTGCATTGTGA??TGGGGATAGATTATTGTAATTATTAATCTTTAACGAGGAATGCCTAGTAAGCGCAAGTCATCAGCGGGGGCTGAT??????????
>KF992712_Hemolivia_mariae
CAAGTTT?CTGACCTATCAGCT?TTCGACGGTATGGTATTGGCTTACCGTGGCAGTGAC?GGTTAACGGGGGATTAGGGTTCGATTCCGGAAAGGGAGCCTGAGAAACGGCTACCACATCTAAGGAAGGCAGCAGGCGCGCAAATTACCCAA?TTCTAACAGCATAAGAGAGGGTAGTGAC?AAGAAATAACAATACAAGGCATTTAAAATGCTTTGTAATTGGAATGATAGAAATTTAAACACTTTTTAAAGTATCAATTGGA?GGGCAAGTCTGGGTGCCAGCAG?CCGCGGTAATTCCAGCTCCAATAG?CGTATATTAAAATTGTTGCAGTTAAAAAGCTCGTAG?TTGAATTTCTGCTAAAAATAA?CCGGTCTGC????TTTTAATAAAGGTGGTA?TCTTGGT??GTGTTTTTAGC???AATAATGTCCTTT??GAAATGGTTTTT??ACTTTGTTGTAAAAATCAATATTCAGGA?TTTTTACTTTGAGAAAATTAGA?GTGTTTC?AAGCAGGCTTACGTTTTGAATACTGCAGCATGGAATAATAAAATAGGATTTTAG?TTCTAC?TTTGTTGGTTTTAAGAACT?AAATTAATGATTGATAGGGACAGTTGGGGGCA?TTTGTATTTAACTGTCAGAGGTGAAATTC?TTAGATTTGTTAAAGACAAACTACTGCG?AAAGCATTTGCCAAAGA?TGTTTTCATTAATCAAGAACGAAAGTTAGGGGATCGAAGACGATCAGATACCGTCGTAGTCTTAACTATAAACTATG?CCGAC?TAGAGATTGGAGGTCGTC?ATTTTAAACGACTCCTTCAGCA?CCTTACGAGAAA?TCAAAGTCTTTGGGTTCTGGGGG??AGTATGGTGCCAAGGCTGAAACTTAAAGGAATTGACGGAAGGG??CACCACCAGGCGTGGAGCCTGCGGCTTAATTTGACTCAACACGGGAAAACTCACCAGGTCCAGACATAGAAAGGATTGACAGATTGATAGCTCTTTCTTAATTCTATGG??GTGGTGGTGCATGGCCGTTCTTAGTTGGTGGAGTGATTTGTCT?GGTTAATTCCGTTAACGAACGAGACCTTAACC?TGCTAAATAGGGTAGAAA??AC?GTCTGTTTTTAAACTACTTCTTAGAAGGACTTTGCGTGTCTAACGCAAGGAAG?TTTGAGGCAATAACAGGTCTGTGATG?CCCTTAGATGTTCTGGGCTGCACGCGCGCTACAATGATGCATCCAACAAGTTTA?TAACCTTGGCTGGTAAGTTTAGGTAA????????????????????????????????????????????????????????????????????????????????????????????????????????????
>KR069083_Hemolivia_parvula
CAAGTT??CTGACCTATCAGCT?TTCGACGGTATGGTATTGGCTTACCGTGGCAGTGAC?GGTTAACGGGGGATTAGGGTTCGATTCCGGAGAGGGAGCCTGAGAAACGGCTACCACATCTAAGGAAGGCAGCAGGCGCGCAAATTACCCAA?TTCTAACAGCATAAGAGA?GGTAGTGAC?AAGAAATAACAATACAAGGCAATTAAAACGCTTTGTAATTGGAATGATAGAAATTTAAACACTTTTTAAAGTATCAATTGGA?GGGCAAGTCT?GGTGCCAGCAG?CCGCGGTAATTCCAGCTCCAATAG?CGTATATTAAAATTGTTGCAGTTAAAAAGCTCGTAG?TTGAATTTCTGCTAAAAATAACCCGGTCTGC????TTTTAATAAAAGTGGTA?TCTTGGT??GTGTTTTTAGC???AATAATGTCCTTT??GAAATGGTTTTT??ACTTTATTGTAAAAAACAATATTCAGGA?TTTTTACTTTGAGAAAATTAGA?GTGTTTC?AAGCAGGCTTACGTTTTGAATACTGCAGCATGGAATAATAAAATAGGATTTTAG?TTCTAC?TTTGTTGGTTTAAAGAACT?AAATTAATGATTGATAGGGACAGTTGGGGGCA?TTTGTATTTAACTGTCAGAGGTGAAATTC?TTAGATTTGTTAAAGACAAACTACTGCG?AAAGCATTTGCCAAAGA?TGTTTTCATTAATCAAGAACGAAAGTTAGGGGATCGAAGACGATCAGATACCGTCGTAGTCTTAACTATAAACTATG?CCGAC?TAGAGATTGGAGGTCGTC?ATTTCAAACGACTCCTTCAGCA?CCTTACGAGAAA?TCAAAGTCTTTGGGTTCTGGGGGG?AGTATGGTCGCAAGGCTGAAACTTAAAGGAATTGACGGAAGGG??CACCACCAGGCGTGGAGCCTGCGGCTTAATTTGACTCAACACGGGAAAACTCACCAGGTCCAGACATAGAAAGGATTGACAGATTGATAGCTCTTTCTTAATTCCATG???GTGGTGGTGCATGGCCGTTCTTAGTTGGTGGAGT????????????????????????????????????????????????????????????????????????????????????????????????????????????????????????????????????????????????????????????????????????????????????????????????????????????????????????????????????????????????????????????????????????????????????????????????????????????????????????????????????????????????
>EU041717_Hepatozoon_ursi
CAAGTTT?CTGACCTATCAGCT?TTCGACGGTATGGTATTGGCTTACCGTGGCAGTTAC?GGTTAACGGGGGATTAGGGTTCGATTCCGGAGAGGGAGCCTGAGAAACGGCTACCACATCTAAGGAAGGCAGCAGGCGCGCAAATTACCCAA?TTCTAACAGCATAAGAGAGGGTAGTGAC?AAGAAATAACAATACAAGGTATTTAAAATGCTTTGTAATTGGAATGATAGAAATTTAAACACTTTTTAAAGTATCAATTGGA?GGGCAAGTCT?GGTGCCAGCAG?CCGCGGTAATTCCAGCTCCAATAG?CGTATATTAAAATTGTTGCAGTTAAAAAGCTCGTAG?TTGAATTTCTGCTAAAAATAA?CCGGTCGGC????TTTTAATAAAAGTGGTA?TCCTGGT??GTGTTTTTAGC???AATAGCGTCCTTT??GAAATGTTTTTT??ACTTTATTGTAATAAACCATATTCAGGA?TTTTTACTTTGAGAAAATTAGA?GTGTTTT?TAGCAGGCTAACGCTTTGAATACTGCAGCATGGAATAATAAAATAAGATTTTGG?TTCTAC?ATTGTTGGTTTTAAGAGCT?AAATTAATGATTGATAGGGACAGTTGGGGGCA?TTTGTATTTAAGTGTCAGAGGTGAAATTC?TTAGATTTGTTAAAGACAAACTACTGCG?AAAGCATTTGTCAAAGA?TGTTTTCATTAATCAAGAACGAAAGTTAGGGGATCGAAGACGATCAGATACCGTCGTAGTCTTAACTATAAACTATG?CCGAC?TAGAGATTGGAGGTCGTC?TTTATAAACGACTCCTTCAGCA?CCTTACGAGAAA?TCAAAGTCTTTGGGTTCTGGGGGG?AGTATGGTCGCAAGGCTGAAACTTAAAGGAATTGACGGAAGGG??CACCACCAGGCGTGGAGCCTGCGGCTTAATTTGACTCAACACGGGAAAACTTACCAGGTCCAGACATAGAAAGGATTGACAGATTGATAGTTCTTTCTTGATTCTATG?????GGTGGTGCATGGCCGTTCTTAGTTGGTGGAGTGATTTGTCT?GGTTAATTCCGTTAACGAACGAGACCTTAACC?TGCTAAATAGGTGGAAAA??GC?TTTTGTTTTTAAA?????????????????????????????????????????????????????????????????????????????????????????????????????????????????????????????????????????????????????????????????????????????????????????????????????????????????????????????????????????????????????????????????
>KM234649_Hepatozoon_domerguei
?????????????????????????????????????????????????????????????????ACGGGGGATTAGGGTTCGATTCCGGAGAGGGAGCCTGAGAAACGGCTACCACATCTAAGGAAGGCAGCAGGCGCGCAAATTACCCAA?TTCTAACAGCATAAGAGA??GTAGTGAC?AAGAAATAACAGTACAAGGCAGTTAAAATGCTTTGTAATTGGAATGATAGAAATTTAAATACTTTTTAAAGTATCAATTGGA?GGGCAAGTCT?GGTGCCAGCAG?CCGCGGTAATTCCAGCTCCAATAG?CGTATATTAAAATTGTTGCAGTTAAAAAGCTCGTAG?TTGAATTTTTGCTAAAAATAA?CCGGTTTGC?TTTTATTAATAAAAGTAGTA?TCTTGGT??GTGTTTTTAGC???AATAATGTCCTTT??GAAATGTTATTT??ACTTTATTGTAAAAAGCAAATTTCAGGA?TTTTTACTTTGAGAAAATTAGA?GTGTTTC?AAGCAGGCTAACGTTTTGAATACTGCAGCATGGAATAATAAAATAGGATTTTAG?TTCTAC?GTTATTGGTTTTAAGAACT?AAATTAATGATTGATAGGGGCAGTTGGGGGCA?TTTGTATTTAACTGTCAG?GGTGAAATTC?TTAGATTTGTTAAAGACA???CACTGCG?AAAGCATTTGCCAAAGA?TGTTTTCATTAATCAAGAACGAAAGTTAGGGGATCGAAGACGATCAGATACCGTCGTAGTCTTAACTATAAACTATG?CCGAC?TAGAGATTGGAGGTCGTC?TTTATAAACGACTCCTTCAGCA?CCTTACGAGAAA?TCAAAGTCTTTGGGTTCTGGGGGG?AGTATGGTCGCAAGGCTGAAACTTAAAGGAATTGACGGAAGGG??CACCACCAGGCGTGGAGCCTGCGGCTTAAT?TGACTCAACACGGGAAAACTCACCAGGTCCAGACATAGAAAGGATTGACAGATTGACAGCTCTTTCTTAATTCTATGG??GTGGTGGTGCATGGCCGTTCTTAGTTGGTGGAGTGATTTGTCT?GGTTAATTCCGTTAACGAACGAGACCTTAACC?TGCTAAATAGGGTTAAAA???C?TTTTGTTTTTAAATTACTTCTTAGAAGGACTTTGCGTGTCTAACGCAAGGAAG?TTTGAGGCAATAACAGGTCTGTGATG?CCCTTAGATGTTCTGGGCTGCACGCGCGCTACAATGATGCATCCAACAAGTTTA?TAACCTTGGCTGGTAAGCTTAGGTAATCTTTTGAATGTGCATTGTGA??TAGGGATAGATTATTGTAATTATTAATCTTTAACGAGGAATGCCTAGTAAGCGCAAGTCATCAGCTTGCGTTGATTACGTCCCTG
>MG519501_Hepatozoon_angeladaviesae
CAAGTTT?CTGACCTATCAGCT?TTCGACGGTATGGTATTGGCTTACCGTGGCAGTGAC?GGTTAACGGGGAATTAGGGTTCGATTCCGGAGAGGGAGCCTGAGAAACGGCTACCACATCTAAGGAAGGCAGCAGGCGCGCAAATTACCCAA?TTTTAACATTTAAAGAGA?GGTAGTGAC?AAGAAATAACAGTACAAGGCAATTAAAATGCTTTGTAATTGGAATGATAGAAATTTAAACATTTTTTAAAGTATCAATTGGA?GGGCAAGTCT?GGTGCCAGCAG?CCGCGGTAATTCCAGCTTCAATAG?CGTATATTAAAATTGTTGCAGTTAAAAAGCTCGTAG?TTGAATTTTTGCTAGAAATAA?TGGGTCTGC?TTTTATTTATAAAAGTAGTA?ACTTGGT??GTGTTACTAGC???AATAACGTTCTTT??AAAATGTTTTTT??ACTTTATTGTAATAAACATTATTTAGGG?TTTTTACTTTGAGAAAATTAGA?GTGTTTC?AAGCAAGCTGACGTTTTGAATACTGCAGCATGGAATAACAAAATAGGATTTTAG?TTCTAC?ATCGTTGGTTATAAGAATT?ATTTTAATGATTGATAGAGGCAGTTGGGGGCA?TTTGTATTTAACTGTCAGAGGTGAAATTCTTTAGATTTGTTAAAGACAAACTACTGCG?AAAGCATTTGTCAAAGA?TGTTTTCATTAATCAAGAACGAAAGTTAGGGGATCGAAGACGATCAGATACCGTCGTAGTCTTAACTATAAACTGTG?CCGAC?TAGAGATTGGAGGTCGT??TTATTAAACGACTCCTTCAGCA?CCTTACGAGAAA?TCAAAGTGTTTAGGTTCTGGGGGG?AGTATGGTCGCAAGGCTGAAACTTAAAGGAATTGACGGAAGGG??CACCACCAGGCGTGGAGCCTGCGGCTTAATTTGACTCAACACGGGAAAACTTACCAGGTCCAGACATAGAAAGGATTGACAGATTAATAGCTCTTTCTTAATTCTATGG??GTGGTGGTGCATGGCCGTTCTTAGTTGGTGGAGTGATTTGTCT?GGTTAATTCCGTTAACGAACGAGACCTTAACC?TGCTAAATAGGGTTAAAA??ACTTTTTGTTTTTAAATTACTTCTTAGAAGGACTTTGCGTGTTTAATGCAAGGAAG?TTTGAGGCAATAACAGGTCTGTGATG?CCCTTAGATGTTCTGGGCTGCACGCGCGCTACAATGATGCATCCAACAAGTTTA?TAATTTTGATTGATAAGTTTAGGTAATCTTTTGAATGTGCATCGTGA??TCGGGATAGATTATTGTAATTATTAATCTTTAACGAGGAATGCCT????????????????????????????????????????
>MG519504_Hepatozoon_cecilhoarei
CAAGTTT?CTGACCTATCAGCT?TTCGACGGTATGGTATTGGCTTACCGTGGCAGTGAC?GGTTAACGGGGAATTAGGGTTCGATTCCGGAGAGGGAGCCTGAGAAACGGCTACCACATCTAAGGAAGGCAGCAGGCGCGCAAATTACCCAA?TTTTAACATTTAGAGAGA?GGTAGTGAC?AAGAAATAACAGTACAAGGCCATTAAAATGCTTTGTAATTGGAATGATAGAAATATAAACATCTTTTAAAGTATCAATTGGA?GGGCAAGTCT?GGTGCCAGCAG?CCGCGGTAATTCCAGCTTCAATAG?CGTATATTAAAATTGTTGCAGTTAAAAAGCTCGTAG?TTGAATTTTTGCTAGAAATAA?TGGGTCTGC?TTTTATTTATAAAAGT?GTA?ACTTGGT??GTGTTACTAGC???AATAACGTTCTTT??AAAATGTTTTTT??ACTTTATTGTAATAAACATTGTTTAGGG?TTTTTACTTTGAGAAAATTAGA?GTGTTTC?AAGCAAGCTAACGTTTTGAATACTGCAGCATGGAATAATAAAATAGGATTTTAG?TTCTAC?ATCGTTGGTTATAAGAATT?ATTTTAATGATTGATAGAGGCAGTTGGGGGCA?TTTGTATTTAACTGTCAGAGGTGAAATTCTTTAGATTTGTTAAAGACAAACTACTGCG?AAAGCATTTGTCAAAGA?TGTTTTCATTAATCAAGAACGAAAGTTAGGGGATCGAAGACGATCAGATACCGTCGTAGTCTTAACTATAAACTGTG?CCGAC?TAGAGATTGGAGGTCGTC?TTATTAAACGACTCCTTCAGCA?CCTTACGAGAAA?TCAAAGTTTTTAGGTTCTGGGGGG?AGTATGGTCGCAAGGCTGAAACTTAAAGGAATTGACGGAAGGG??CACCACCAGGCGTGGAGCCTGCGGCTTAATTTGACTCAACACGGGAAAACTTACCAGGTCCAGACATAGAAAGGATTGACAGATTGATAGCTCTTTCTTAATTCTATGG??GTGGTGGTGCATGGCCGTTCTTAGTTGGTGGAGTGATTTGTCT?GGTTAATTCCGTTAACGAACGAGACCTTAACC?TGCTAAATAGGGTTAAAAAACT?TTTAGTTTTTAAATTACTTCTTAGAAGGACTTTGCGTGTTTAATGCAAGGAAG?TTTGAGGCAATAACAGGTCTGTGATG?CCCTTAGATGTTCTGGGCTGCMCGCGCG?TACAATGATGCATCCAACAAGTTTA?TAATTTTGATTGATAAGTTTAGGTAATCTTTTGAATGTGCATCGTGA??TGGGGATAGATTATTGTAATTATTAATCTTTAACGAGGAATGCCT????????????????????????????????????????
>HQ224960_Hepatozoon_magna
TAAGTTT?CTGACCTATCAGCT?TTCGACGGTATAGTATTGGCTTACCGTGGCAGTGAC?GGTTAACGGGGAATTAGGGTTCGATTCCGGAGAGGGAGCCTGAGAAACGGCTACCACATCTAAGGAAGGCAGCAGGCGCGCAAATTACCCAA?TTCTAACAGCATAAAAGAGGTTAGTGAC?AAGAAATAACAGTACAAGGCAGTTAAAATGCTTTGTAATTGGAATGATAGAAATTTAAACAATTTTTAAAGTATCAATTGGA?GGGCAAGTCT?GGTGCCAGCAG?CCGCGGTAATTCCAGCTCCAATAG?CGTATATTAAAATTGTTGCAGTTAAAAAGCTCGTAG?TTGAATTTCTGCTAGTAATAG?CCGGTGTGC?TTTTAATAATAAAAGTGGTATTCTAAGT??GTGTTACTAGC???AATAATGTCTTTT??GAAAATGTTTT???ACTTTATTGTAAAAAACRATATTCAGGA?TTTTTACTTTGAGAAAATTAGA?GTGTTTC?AAGCAGGCTGACGCTATGAATACTGCAGCATGGAATAATAAAATAGGATTATAG?TTCTAC?ATTATTGGTTTTAAGAACT?AAATTAATGATTGATAGAGGCAGTTGGGGGCA?TTTGTATTTAATTGTCAGAGGTGAAATTC?TTAGATTTGTTAAAGACAAACTATTGCG?AAAGCATTTGCCAAAGA?TGTTTTCATTAATCAAGAACGAAAGTTAGGGGATCGAAGACGATTAGATACCGTCGTAGTCTTAACTATAAACTATG?CCGAC?TAGAGATTGAAGGTCGTC?TTAATAAACGACTCCTTCAGCA?CCTTACGAGAAA?TCAAAGTCTTTGGGTTCTGGGGGG?AGTATGGTCGCAAGGCTGAAACTTAAAGGAATTGACGGAAGGG??CACCACCAGGCGTGGAGCCTGCGGCTTAATTTGACTCAACACGGGAAAACTCACTAGGTCCAGACATAAAAAGGATTGACAGATTGATAGCTCTTTCTTAATTCCATG???GTGGTGGTGCATGGCCGTTCTTAGTTGGTGGAGTGATTTGTCT?GGTTAATTCCGTTAACGAACGAGACCTTAACC?TGCTAAATAGGGTTAAAA???C?TTTTGTTTTTAAATTACTTCTTAGAAGGACTTTGCGTGTCTAACGCAAGGAAG?TTTGAGGCAATAACAGGTCTGTGATG?CCCTTAGATGTTCTGGGCTGCACGCGCGCTACATTGATGCATCTAACAAGTTTA?TAACCTTGGCTGGTAAGCTTAGGTAATCTTTTGAGTGTGCATCGTAA??TGGGGATGGATTATTGTAATTATTAATCTTTAACGAGGAATGCCTAG??????????????????????????????????????
>HQ224962_Hepatozoon_cf_clamatae
TAAGTTT?CTGACCTATCAGCT?TTCGACGGTATAGTATTGGCTTACCGTGGCAGTGAC?GGTTAACGGGGAATTAGGGTTCGATTCCGGAGAGGGAGCCTGAGAAACGGCTACCACATCTAAGGAAGGCAGCAGGCGCGCAAATTACCCAA?TTTTAACAGCATAAAAGA?GGTAGTGAC?AAGAAATAACAGTACAAGGCAGTTTAAATGCTTTGTAATTGGAATGATAGAAATTTAAACAATTTTTAAAGTATCAATTGGA?GGGCAAGTCT?GGTGCCAGCAG?CCGCGGTAATTCCAGCTCCAATAG?CGTATATTAAAATTGTTGCAGTTAAAAAGCTCGTAG?TTGAATTTATGCTAGAAATAG?CCGGTGTGC?TTTTAATAATAAAAGTAATA?TCTTAGT??GTGTTACTAGC???AATAATGTCTTTT??GAAATGTTTTTT??ACTTTATTGTAAAAAACAATATTCAGGA?TTTTTACTTTGAGAAAATTAGAGGTGTTTC?AAGCAGGCTAACGCTATGAATACTGCAGCATGGAATAATAAAATAGGATTATAG?TTCTAC?ATTATTGGTTTTAAGAACT?AAAATAATGATTGATAGAGGCAGTTGGGGGCA?TTTGTATTTAATTGTCAGAGGTGAAATTC?TTAGATTTGTTAAAGACAAACTATTGCG?AAAGCATTTGCCAAAGA?TGTTTTCATTAATCAAGAACGAAAGTTAGGGGATCGAAGACGATTAGATACCGTCGTAGTCTTAACTATAAACTATG?CCGAC?TAGAGATTGAAGGTCGTC?TTAATAAACGACTCCTTCAGCACCCTTATGAGAAA?TCAAAGTCTTTGGGTTCTGGGGGG?AGTATGGTCGCAAGGCTGAAACTTAAAGGAATTGACGGAAGGG??CACCACCAGGCGTGGAGCCTGCGGCTTAATTTGACTCAACACGGGAAAACTCACTAGGTCCAGACATAAAAAGGATTGACAGATTGATAGCTCTTTCTTAATTCTATGG??GTGGTGGTGCATGGCCGTTCTTAGTTGGTGGAGTGATTTGTCT?GGTTAATTCCGTTAACGAACGAGACCTTAACCTTGCTAAATAGGGTTAAAA??AC?TTTTGTTTTTAAATTACTTCTTAGAAGGACTTTGCGTGTCTAACGCAAGGAAG?TTTGAGGCAATAACAGGTCTGTGATG?CCCTTAGATGTTCTGGGCTGCACGCGCGCTACATTGATGCATCTAACAAGTTTA?TAACCTTAGCTGATAAGCTTAGGTAATCTTTTGAGTGCGCATCGTAA??TGGGGATAGATTATTGTAATTATTAATCTTTAACGAGGAATGC??????????????????????????????????????????
>AF176837_Hepatozoon_catesbianae
TAAGTTT?CTGACCTATCAGCT?TTCGACGGTATAGTATTGGCTTACCGTGGCAGTGAC?GGTTAACGGGGAATTAGGGTTCGATTCCGGAGAGGGAGCCTGAGAAACGGCTACCACATCTAAGGAAGGCAGCAGGCGCGCAAATTACCCAA?TTTTAACAGCATAAAAGA?GGTAGTGAC?AAGAAATAACAGTACAAGGCAGTTTAAATGCTTTGTAATTGGAATGATAGAAATTTAAACAATTTTTAAAGTATCAATTGGA?GGGCAAGTCT?GGTGCCAGCAG?CCGCGGTAATTCCAGCTCCAATAG?CGTATATTAAAATTGTTGCAGTTAAAAAGCTCGTAG?TTGAATTTATGCTAGAAATAG?CCGGTGTGC?TTTTAATAATAAAAGTAATA?TCTTAGT??GTGTTACTAGC???AATAATGTCTTTT??GAAATGTTTTTT??ACTTTATTGTAAAAAACAATATTCAGGA?TTTTTACTTTGAGAAAATTAGA?GTGTTTC?AAGCAGGCTAACGCTATGAATACTGCAGCATGGAATAATAAAATAGGATTATAG?TTCTAC?ATTATTGGTTTTAAGAACT?AAAATAATGATTGATAGAGGCAGTTGGGGGCA?TTTGTATTTAATTGTCAGAGGTGAAATTC?TTAGATTTGTTAAAGACAAACTATTGCG?AAAGCATTTGCCAAAGA?TGTTTTCATTAATCAAGAACGAAAGTTAGGGGATCGAAGACGATTAGATACCGTCGTAGTCTTAACTATAAACTATG?CCGAC?TAGAGATTGAAGGTCGTC?TTAATAAACGACTCCTTCAGCA?CCTTATGAGAAA?TCAAAGTCTTTGGGTTCTGGGGGGAAGTATGGTCGCAAGGCTGAAACTTAAAGGAATTGACGGAAGGG??CACCACCAGGCGTGGAGCCTGCGGCTTAATTTGACTCAACACGGGAAAACTCACTAGGTCCAGACWTAAAAAGGATTGACAGA?TGATAGCYCTTTCTTAAT???????????????????????????????????????????????????????????????????????????????????????????????????????????????????????????????????????????????????????????????????????????????????????????????????????????????????????????????????????????????????????????????????????????????????????????????????????????????????????????????????????????????????????????????????????????????????????????
>MG041591_Hepatozoon_involucrum
TAAGTTT?CTGACCTATCAGCTTTTCGACGGTATAGTATTGGCTTACCGTGGCAGTGAC?GGTTAACGGGGAATTAGGGTTCGATTCCGGAGAGGGAGCCTGAGAAACGGCTACCACATCTAAGGAAGGCAGCAGGCGCGCAAATTACCCAA?TTCTAATAGCATAAAAGA??GTAGTGAC?AAGAAATAACAGTACAAGGCAGTTAAAATGCTTTGTAATTGGAATGATAGAAATTTAAACAATTTTTAAAGTATCAATTGGA?GGGCAAGTCT?GGTGCCAGCAG?CCGCGGTAATTCCAGCTCCAATAG?CGTATATTAAAATTGTTGCAGTTAAAAAGCTCGTAG?TTGAATTTCTGCTAGAAATAG?CGAGTGTGC?TTTTATTAATAAAAGTACTA?CTTTAGC??GTGTTACTAGC???AATAATGTCTTTT??GAAATGTGTTTT??ACTTTATTGTAAAAAACAATATTCAGGA?TTTTTACTTTGAGAAAATTAGA?GTGTTTCAAAGCAGGCTAACGCTATGAATACTGCAGCATGGAATAATAAAATAGGATTATAG?TTCTAC?ATTATTGGTTTTAAGAACT?AAATTAATGATTGATAGAGGCAGTTGGGGGCA?TTTGTATTTAATTGTCAGAGGTGAAATTC?TTAGATTTGTTAAAGACAAACTATTGCG?AAAGCATTTGCCAAAGA?TGTTTTCATTAATCAAGAACGAAAGTTAGGGGATCGAAGACGATTAGATACCGTCGTAGTCTTAACTATAAACTATG?CCGAC?TAGAGATTGAAGGTCGTC?TTTATAAACGACTCCTTCAGCA?CCTTACGAGAAA?TCAAAGTCTTTGGGTTCTGGGGGG?AGTATGGTCGCAAGGCTGAAACTTAAAGGAATTGACGGAAGGG??CACCACCAGGCGTGGAGCCTGCGGCTTAATTTGACTCAACACGGGAAAACTCACTAGGTCCAGACATAAAAAGGATTGACAGATTGATAGC?CTTTCTTAATTCTATGG??GTGGTGGTGCATGGCCGTTCTTAGTTGGTGGAGTGATTTGTCT?GGTTAATTCCGTTAACGAACGAGACCTTAACC?TGCTAAATAGGGTGAAAA??AC?ATTAGTTTTTAAACTACTTCTTAGAAGGACTTTGCGTGTCTAACGCAAGGAAG?TTTGAGGCAATAACAGGTCTGTGATG?CCCTTAGATGTTCTGGGCTGCACGCGCGCTACATTGATGCATCTAACAAGTTTA?TAACCTTGGCTGGTAAGCTTAGGTAATCTTTTGAGTGTGCATCGTAA??TGGGGATAGATTATTGTAATTATTAATCTTTAACGAGGAATGCCTA???????????????????????????????????????
>KP119773_Hepatozoon_theileri
TAAGTTT?CTGACCTATCAGCT?TTCGACGGTATAGTATTGGCTTACCGTGGCAGTGAC?GGTTAACGGGGAATTAGGGTTCGATTCCGGAGAGGGAGCCTGAGAAACGGCTACCACATCTAAGGAAGGCAGCAGGCGCGCAAATTACCCAA?TTCTAATAGCATAAAAGA?GGTAGTGAC?AAGAAATAACAGTACAAGGCAGTT?AAATGCTTTGTAATTGGAATGATAGAAATTTAAACAATTTTTAAAGTATCAATTGGA?GGGCAAGTCT?GGTGCCAGCAG?CCGCGGTAATTCCAGCTCCAATAG?CGTATATTAAAATTGTTGCAGTTAAAAAGCTCGTAG?TTGAATTTCTGCTAAAAATAACCCGGTGTGC?TTTTAATAAAAAAAGTACTA?CCTTAGT??GTGTTTCTAGC???AATAATGTCTTTT??GAAATGTTTTTT??ACTTTATTGTTA?AAGCAATATTCAGGA?TTTTTACTTTGAGAAAATTAGA?GTGTTTC?AAGCAGGCTAACGCTATGAATACTGCAGCATGGAATAATAAAATAGGATTATAG?TTCTAC?ATTATT?GTTTTAAGAGCTAAAATTAATGATTGATAGAGGCAGTTGGGGGCA?TTTGTATTTAATTGTCAGAGGTGAAATTC?TTAGATTTGTTAAAGACAAACTATTGCG?AAAGCATTTGCCAAAGA?TGTTTTCATTAATCAAGAACGAAAGTTAGGGGATCGAAGACGATTAGATACCGTCGTAGTCTTAACTATAAACTATG?CCGAC?TAGAGATTGAAGGTCGTC?TAAATAAACGACTCCTTCAGCA?CCTTACGAGAAA?TCAAAGTCTTTGGGTTCTGGGGGG?AGTATGGTCGCAAGGCTGAAACTTAAAGGAATTGACGGAAGGG??CACCACCAGGCGTGGAGCCTGCGGCTTAATTTGACTCAACACGGGAAAACTCACTAGGTCCAGACATAAAAAGGATTGACAGATTGATAGCTCTTTCTTAATTCCATG???GTGGTGGTGCATG?????????????????????????????????????????????????????????????????????????????????????????????????????????????????????????????????????????????????????????????????????????????????????????????????????????????????????????????????????????????????????????????????????????????????????????????????????????????????????????????????????????????????????????????????????
>KP119772_Hepatozoon_ixoxo
TAAGTTT?CTGACCTATCAGCT?TTCGACGGTATAGTATTGGCTTACCGTGGCAGTGAC?GGTTAACGGGGAATTAGGGTTCGATTCCGGAGAGGGAGCCTGAGAAACGGCTACCACATCTAAGGAAGGCAGCAGGCGCGCAAATTACCCAA?TTCTAATAGCATAAAAGA?GGTAGTGAC?AAGAAATAACAGTACAAGGCAGTTAAAATGCTTTGTAATTGGAATGATAGAAATTTAAACAATTTTTAAAGTATCAATTGGA?GGGCAAGTCT?GGTGCCAGCAG?CCGCGGTAATTCCAGCTCCAATAG?CGTATATTAAAATTGTTGCAGTTAAAAAGCTCGTAG?TTGAATTTCTGCTAGAAATAG?CCGGTGTGC?TTTTAATATTAAAAGTACTA?CCTTAGT??GTGTTACTAGC???AATAATGTCTTTT??GAAATGTTTTTT??ACTTTATTGTAAAAAACAATATTCAGGA?TTTTTACTTTGAGAAAATTAGA?GTGTTTC?AAGCAAGCTAACGCTATGAATACTGCAGCATGGAATAATAAAATAGGATTATAG?TTCTAC?ATTATTGGTTTTAAGAACT?AAAATAATGATTGATAGAGGCAGTTGGGGGCA?TTTGTATTTAATTGTCAGAGGTGAAATTC?TTAGATTTGTTAAAGACAAACTATTGCG?AAAGCATTTGCCAAAGA?TGTTTTCATTAATCAAGAACGAAAGTTAGGGGATCGAAGACGATTAGATACCGTCGTAGTCTTAACTATAAACTATG?CCGAC?TAGAGATTGAAGGTCGTC?TTAATAAACGACTCCTTCAGCA?CCTTACGAGAAA?TCAAAGTCTTTGGGTTCTGGGGGG?AGTATGGTCGCAAGGCTGAAACTTAAAGGAATTGACGGAAGGG??CACCACCAGGCGTGGAGCCTGCGGCTTAATTTGACTCAACACGGGAAAACTCACTAGGTCCAGACATAAAAAGGATTGACAGATTGATAGCTCTTTCTTAATTCCATTGG?GTGGTGGTGCAT??????????????????????????????????????????????????????????????????????????????????????????????????????????????????????????????????????????????????????????????????????????????????????????????????????????????????????????????????????????????????????????????????????????????????????????????????????????????????????????????????????????????????????????????????????
>MG041600_Hepatozoon_thori
TAAGTTT?CTGACCTATCAGCT?TTCGACGGTATAGTATTGGCTTACCGTGGCAGTGAC?GGTTAACGGGGAATTAGGGTTCGATTCCGGAGAGGGAGCCTGAGAAACGGCTACCACATCTAAGGAAGGCAGCAGGCGCGCAAATTACCCAA?TTCTAATAGCATAAAAGA??GTAGTGAC?AAGAAATAACAGTACAAGGCAGTTAAAATGCTTTGTAATTGGAATGATAGAAGTTTAAACAATTTTTAAAGTATCAATTGGA?GGGCAAGTCT?GGTGCCAGCAG?CCGCGGTAATTCCAGCTCCAATAG?CGTATATTAAAATTGTTGCAGTTAAAAAGCTCGTAG?TTGAATTTCTGCTAGAAATAG?CCGGTGTGC?TTTTAGTTATAAAAGTACTA?CCTTAGT??GTGTTACTAGC???AATAATGTCTTTT??GAAATGTTTTTT??ACTTTATTGTAAAAGACTATATTCAGGA?TTTTTACTTTGAGAAAATTAGA?GTGTTTC?AAGCAAGCTAACGCTATGAATACTGCAGCATGGAATAATAAAATAGGATTATAG?TTCTAC?ATTATTGGTTTTAAGAACT?AAATTAATGATTGATAGAGGCAGTTGGGGGCA?TTTGTATTTAATTGTCAGAGGTGAAATTC?TTAGATTTGTTAAAGACAAACTATTGCG?AAAGCATTTGCCAAAGA?TGTTTTCATTAATCAAGAACGAAAGTTAGGGGATCGAAGACGATTAGATACCGTCGTAGTCTTAACTATAAACTATG?CCGAC?TAGAGATTGAAGGTCGTC?TATTTAAACGACTCCTTCAGCA?CCTTACGAGAAA?TCAAAGTCTTTGGGTTCTGGGGGG?AGTATGGTCGCAAGGCTGAAACTTAAAGGAATTGACGGAAGGG??CACCACCAGGCGTGGAGCCTGCGGCTTAATTTGACTCAACACGGGAAAACTCACTAGGTCCAGACATAAAAAGGATTGACAGATTGATAGC?CTTTCTTAATTCTATGG??GTGGTGGTGCATGGCCGTTCTTAGTTGGTGGAGTGATTTGTCT?GGTTAATTCCGTTAACGAACGAGACCTTAACC?TGCTAAATAGGGTTAAAA??AC?ATTTGTTTTTAAATTACTTCTTAGAAGGACTTTGCGTGTCTAACGCAAGGAAG?TTTGAGGCAATAACAGGTCTGTGATG?CCCTTAGATGTTCTGGGCTGCACGCGCGCTACATTGATGCATCTAACAAGTTTA?TAACCTTGGCTGGTAAGCTTAGGTAATCTTTTGAGTGTGCATCGTAA??TGGGGATAGATTATTGTAATTATTAATCTTTAACGAGGAATGCCTAGT?????????????????????????????????????
>MG041598_Hepatozoon_tenuis
TAAGTTT?CTGACCTATCAGCT?TTCGACGGTATAGTATTGGCTTACCGTGGCAGTGAC?GGTTAACGGGGAATTAGGGTTCGATTCCGGAGAGGGAGCCTGAGAAACGGCTACCACATCTAAGGAAGGCAGCAGGCGCGCAAATTACCCAA?TTCTAATAGCATAAAAGA??GTAGTGAC?AAGAAATAACAGTACAAGGCAGTTAAAATGCTTTGTAATTGGAATGATAGAAATTTAAACAATTTTTAAAGTATCAATTGGA?GGGCAAGTCT?GGTGCCAGCAG?CCGCGGTAATTCCAGCTCCAATAG?CGTATATTAAAATTGTTGCAGTTAAAAAGCTCGTAG?TTGAATTTCTGCTAGAAATAG?CGGGTGTGC?TTTTATTAATAAAAGTGCTA?CCTTAGT??GTGTTACTAGC???AATAATGTCTTTT??GAAATGTGTTTT??ACTTTATTGTAAAAGGCAATATTCAGGA?TTTTTACTTTGAGAAAATTAGA?GTGTTTC?AAGCAAGCTAACGCTATGAATACTGCAGCATGGAATAATAAAATAGGATTATAG?TTCTAC?ATTATTGGTTTTAAGAACT?AAATTAATGATTGATAGAGGCAGTTGGGGGCA?TTTGTATTTAATTGTCAGAGGTGAAATTC?TTAGATTTGTTAAAGACAAACTATTGCG?AAAGCATTTGCCAAAGA?TGTTTTCATTAATCAAGAACGAAAGTTAGGGGATCGAAGACGATTAGATACCGTCGTAGTCTTAACTATAAACTATG?CCGAC?TAGAGATTGAAGGTCGTC?TTAATAAACGACTCCTTCAGCA?CCTTACGAGAAA?TCAAAGTCTTTGGGTTCTGGGGGG?AGTATGGTCGCAAGGCTGAAACTTAAAGGAATTGACGGAAGGG??CACCACCAGGCGTGGAGCCTGCGGCTTAATTTGACTCAACACGGGAAAACTTACTAGGTCCAGACATAAAAAGGATTGACAGATTGATAGC?CTTTCTTAATTCTATGG??GTGGTGGTGCATGGCCGTTCTTAGTTGGTGGAGTGATTTGTCT?GGTTAATTCCGTTAACGAACGAGACCTTAACC?TGCTAAATAGGGTGAAAA???C?TTTTGTTTTTAAACTACTTCTTAGAAGGACTTTGCGTGTCTAACGCAAGGAAG?TTTGAGGCAATAACAGGTCTGTGATG?CCCTTAGATGTTCTGGGCTGCACGCGCGCTACATTGATGCATCTAACAAGTTTA?TAACCTTGGCTGGTAAGCTTAGGTAATCTTTTGAGTGTGCATCGTAA??TGGGGATAGATTATTGTAATTATTAATCTTTAACGAGGAATGCCTAGTA????????????????????????????????????
>MN833642_Hepatozoon_ameivae
?????????????????????????????GGTATGGTATTGGCTTACCGTGGCAGTGAC?GGTTAACGGGGGATTAGGGTTCGATTCCGGAGAGGGAGCCTGAGAAACGGCTACCACATCTAAGGAAGGCAGCAGGCGCGCAAATTACCCAA?TTCTAATAGCAAAAGAGA?GGTAGTGAC?AAGAAATAACAGTACAAGGCAGTTAAAATGCTTTGTAATTGGAATGATAGAAATTTAAATACTTTTTAAAGTATCAATTGGA?GGGCAAGTCT?GGTGCCAGCAG?CCGCGGTAATTCCAGCTCCAATAG?CGTATATTAAAATTGTTGCAGTTAAAAAGCTCGTAG?TTGAATTTCTGCTAGAAATAA?CCGGTTTGC?TTTTATTAATAAAAGTGGTA?CCTTGGT??GTGTTTTTAGC???AATAATGTTCTTT??GAAATGTTTTTT??ACTTTATTGTAAAAAACAAAATTCAGGA?TTTTTACTTTGAGAAAATTAGA?GTGTTTC?AAGCAGGCTAACGTTTTGAATACTGCAGCATGGAATAATAATATAGGATTTTAG?TTCTAC?GTTATTGGTTTTAAGAACT?AAATTAATGATTGATAGGGGCAGTTGGGGGCA?TTTGTATTTAACTGTCAGAGGTG????????????????????????????????????????????????????????????????????????????????????????????????????????????????????????????????????????????????????????????????????????????????????????????????????????????????????????????????????????????????????????????????????????????????????????????????????????????????????????????????????????????????????????????????????????????????????????????????????????????????????????????????????????????????????????????????????????????????????????????????????????????????????????????????????????????????????????????????????????????????????????????????????????????????????????????????????????????????????????????????????????????????????????????????????????????????????????????????????????????????????????????????????????
>OM032594_Hepatozoon_odwyerae
???????????????????????????????????????????????????????????????????????????????????????????????????????????????????ACATCTAAGGAAGGCAGCAGGCGCGCAAATTACCCAA?TTCTAATAGCAAAAGAGA?GGTAGTGAC?AAGAAATAACAGTACAAGGCAGTTAAAATGCTTTGTAATTGGAATGATAGAAATTTAAATACTTTTTAAAGTATCAATTGGA?GGGCAAGTCT?GGTGCCAGCAG?CCGCGGTAATTCCAGCTCCAATAG?CGTATATTAAAATTGTTGCAGTTAAAAAGCTCGTAG?TTGAATTTCTGCTAGAAATAA?CCGGTTTGC?TTTTATTAATAAAAGTGATA?CCTTGGT??GTGTTTTTAGC???AATAATGTTCTTT??GAAATGTTTTTT??ACTTTATTGTAAAAAACAAAATTCAGGA?TTTTTACTTTGAGAAAATTAGA?GTGTTTC?AAGCAGGCTAACGTTTTGAATACTGCAGCATGGAATAATAAAATAGGATTTTAG?TTCTAC?GTTATTGGTTTTAAGAACT?AAATTAATGATTGATAGGGGCAGTTGGGGGCA?TTTGTATTTAACTGTCAGAGGTGCAATT???????????????????????????????????????????????????????????????????????????????????????????????????????????????????????????????????????????????????????????????????????????????????????????????????????????????????????????????????????????????????????????????????????????????????????????????????????????????????????????????????????????????????????????????????????????????????????????????????????????????????????????????????????????????????????????????????????????????????????????????????????????????????????????????????????????????????????????????????????????????????????????????????????????????????????????????????????????????????????????????????????????????????????????????????????????????????????????????????????????????????????????????????
>MT561455_Hepatozoon_carinicauda
????????????????????????????CGGTATGGTATTGGCTTACCGTGGCAGTGAC?GGTTAACGGGGGATTAGGGTTCGATTCCGGAGAGGGAGCCTGAGAAACGGCTACCACATCTAAGGAAGGCAGCAGGCGCGCAAATTACCCAA?TTCTAACAACATAAGAGA?GGTAGTGAC?AAGAAATAACAGTACAAGGCAGTTAAAATGCTTTGTAATTGGAATGATAGAAATTTAAATACTTTTTAAAGTATCAATTGGA?GGGCAAGTCT?GGTGCCAGCAG?CCGCGGTAATTCCAGCTCCAATAG?CGTATATTAAAATTGTTGCAGTTAAAAAGCTCGTAG?TTGAATTTCTGCTAGAAATAA?CCGGTCTGC?TTTTATTAATAAAAGTAGTA?TCTTGGT??GTGTTTTTAGC???AATAATGTCCTTT??GAAATGTTTTTT??ACTTTACTGTAAAAAGCAAAATTCAGGA?TTTTTACTTTGAGAAAATTAGA?GTGTTTC?AAGCAGGCTAACGTTTTGAATACTGCAGCATGGAATAATAAAATAGGATTTTAG?TTCTAC?GTTATTGGTTTTAAGAACT?AAATTAATGGTTGATAGGGGCAGTTGGGG?CA?TTTGTATTTAACTGTC???????????????????????????????????????????????????????????????????????????????????????????????????????????????????????????????????????????????????????????????????????????????????????????????????????????????????????????????????????????????????????????????????????????????????????????????????????????????????????????????????????????????????????????????????????????????????????????????????????????????????????????????????????????????????????????????????????????????????????????????????????????????????????????????????????????????????????????????????????????????????????????????????????????????????????????????????????????????????????????????????????????????????????????????????????????????????????????????????????????????????????????????????????????????
>MG437271_Hepatozoon_sp
???????????????????????????????????????????????????????????????????????????????????????????????????????????????????????????????????????????????????????????????????????????????????????????????????????????????????????????????????????????????????????????????????????????????????????????????????????????????????????????????????????????????????????????????????????????????????????????????????????????????????????????????????????????????????????????????????????????????????????????????????????????????????????????????????????????????????????????????????????????????????????????????????????????????????????????????????????????????????????????????????????????????????????????????????????????????????????????????????????????????????????????????????????????????????????????????????ACTATAAACTATG?ACGAC?TAGAGATTGGAGGTCGTC?TTAATAAACGACTCCTTCAGCA?CCTTACGAGAAA?TCAAAGTCTTTTGGTTCTGGGGGG?AGTATGGTCGCAAGGCTGAAACTTAAAGGAATTGACGGAAGGG??CACCACCAGGCGTGGAGCCTGCGGCTTAATTTGACTCAACACGGGAAAATTTACCAGGTCCAGACATAGAAAGGATTGACAGATTGATAGCTCTTTCTTAATTCTATGG??GTGGTGGTGCATGGCCGTTCTTAGTTGGTGGAGTGATTTGTCT?GGTTAATTCCGTTAACGAACGAGACCTTAACC?TGCTAAATAGGGTTAAAA??AC?TTAAGTTTTTAAATTACTTCTTAGAAGGACTTTGCGTGTCTAACGCAAGGAAG?TTTGAGGCAATAACAGGTCTGTGATG?CCCTTAGATGTTCTGGGCTGCACGCGCGCTACAATGATGCATCCAACAAGTTTA?TAACCTTAGCTGATAAGCTTAGGTAATCTTTTGAATGTGCATCGTAA??TGGGAATAGATTATTGTAATTATTAATCTTTAACGAGGAATGCCTAGTAAGCGCAAGTCATCAGCTTGCGTTGATTACGTCCCTG
>PP718268_Hepatozoon_fitzsimonsi
CAAGTTT?CTGACCTATCAGCT?TTCGACGGTATGGTATTGGCTTACCGTGGCAGTGAC?GGTTAACGGGGGATTAGGGTTCGATTCCGGAGAGGGAGCCTGAGAAACGGCTACCACATCTAAGGAAGGCAGCAGGCGCGCAAATTACCCAA?TTCTAACAGCATAAGAGA?GGTAGTGAC?AAGAAATAACAGTACAAGGCAGTTAAAATGTTTTGTAATTGGAATGATAGAAATTTAAACACTTTTTAAAGTATCAATTGGA?GGGCAAGTCT?GGTGCCAGCAG?CCGCGGTAATTCCAGCTCCAATAG?CGTATATTAAAATTGTTGCAGTTAAAAAGCTCGTAG?TTGAATTTTTGCTGGAAATAA?CCGGTCTGC?TTTTATTAATAAGAGTGGTA?TCTTGGT??GTGTTTTTAGC???AATAATGTCCTTT??GAAATGTTTTTT??ACTTTATTGTAAGAAGCAATATTCAGGA?TTTTTACTTTGAGAAAATTAGA?GTGTTTC?AAGCAAGCTAACGTTTTGAATACTGCAGCATGGAATAATAAAATAGGATTTTGG?TTCTAC?ATTATTGGTTTTAAGAACT?AAATTAATGATTGATAGGGACAGTTGGGGGCA?TTTGTATTTAACTGTCAGAGGTGAAATTC?TTAGATTTGTTAAAGACAAACTACTGCG?AAAGCATTTGCCAAAGA?TGTTTTCATTAATCAAGAACGAAAGTTAGGGGATCGAAGACGATCAGATACCGTCGTAGTCTTAACTATAAACTATG?CCGAC?TAGAGATTGGAGGTCGTC?TTAATAAACGACTCCTTCAGCA?CCTTACGAGAAA?TCAAAGTCTTTGGGTTCTGGGGGG?AGTATGGTCGCAAGGCTGAAACTTAAAGGAATTGACGGAAGGG??CACCACCAGGCGTGGAGCCTGCGGCTTAATTTGACTCAACACGGGAAAACTCACCAGGTCCAGACATAGAAAGGATTGACAGATTGATAGCTCTTTCTTAATTCTATGG??GTGGTGGTGCATGGCCGTTCTTAGTTGGTGGAGTGATTTGTCT?GGTTAATTCCGTTAACGAACGAGACCTTAACC?TGCTAAATAGGGTTAAGA??AC?TTTTGTTTTTAAATTACTTCTTAGAAGGACTTTGCGTGTCTAACGCAAGGAAG?TTTGAGGCAATAACAGGTCTGTGATG?CCCTTAGATGTTCTGGGCTGCACGCGCGCTACAATGATGCATCCAACAAGTTTA?TAACCTTGGCTGGTAAGTTTAGGTAATCTTTTGAATGTGCATCGTGA??TGGGGATAGATTATTGTAATTATTAATCTTTAACGAGGAATGCCTA???????????????????????????????????????
>AY471615_Hepatozoon_canis
?AAGTTTCCTGACCTATCAGCT?TTCGACGGTATGGTATTGGCTTACCGTGGCAGTGAC?GGTTAACGGGGGATTAGGGTTCGATTCCGGAGAGGGAGCCTGAGAAACGGCTACCACATCTAAGGAAGGCAGCAGGCGCGCAAATTACCCAA?TTCTAACAGTTTGAGAGA?GGTAGTAACAAAGAAATAACAATACAAGGCAGTTAAAATGCTTTGTAATTGGAATGATAGAAATTTAAACCCTTTTTAAAGTATCAATTGGA?GGGCAAGTCTGTGTGCCAGCAG?CCGCGGTAATTCCAGCTCCAATAG?CGTATATTAAAATTGTTGCAGTTAAAAAGCTCGTAG?TTGAAGTTCTGCTGAAAGTAA?CCGGTCTGC????TTTTAATAAAAGTGGTA?TCTTGGT??ATGTATTTAGC???AATGATGTCCTTT??GAAGTGTTTTTT??ACTTTATTGTAATAAAGCATATTCAGGA?CTTTTACTTTGAGAAAATTAGA?GTGTTTC?TAGCAGGCTGACGCTTTGAATACTGCAGCATGGAATAATAAGATAGGATTTTAG?TTCTAC?ATTATTGGTTTTAAGAGCT?AAATTAATGATTGATAGGGACAGTTGGGGGCA?TTTGTATTTAACTGTCAGAGGTGAAATTC?TTAGATTTGTTAAAGACAAACTACTGCG?AAAGCATTTGCCAAAGA?TGTTTTCATTAATCAAGAACGAAAGTTAGGGGATCGAAGACGATCAGATACCGTCGTAGTCTTAACTATAAACTATG?CCGAC?TAGAGATTGGAGGTCGTC?TT??TAAACGACTCCTTCAGCACCCTTACGAGAAA?TCAAAGTCTTTGGGTTCTGGGGGG?AGTATGGTCGCAAGGCTGAAACTTAAAGGAATTGACGGAAGGG??CACCACCAGGCGTGGAGCCTGCGGCTTAATTTGACTCAACACGGGAAAACTCACCAGGTCCAGACATAGAAAGGATTGACAGATTGATAGCTCTTTCTTAATTCTATGG??GTGGTGGTGCATGGCCGTTCTTAGTTGGTGGAGTGATTTGTCT?GGTTAATTCCGTTAACGAACGAGACCTTAACC?TGCTAAATAGGGTGAAAA??GC?TTTTGTTTTAAAATTACTTCTTAGAAGGACTTTGCGTGTCTAACGCGAGGAAG?TTTGAGGCAATAACAGGTCTGTGATG?CCCTTAGATGTTCTGGGCTGCACGCGCGCTACAATGATGCATCCAACAAGTTTA?TAACCTTGGCTGGTAAGCTTGGGTAATCTTTTGAATGTGCATCGTGA??TGGGAATAGATTATTGTAATTATTAATCTTTAACGAGGAATGCCTAGT?????????????????????????????????????
>HQ224959_Haemogregarina_balli
CAAGCTT?CTGATCTATCAGCT?TTCGACGGTAGGGTATTGGCCTACCGTGGCAGTGAC?GGTTAACGGGGGATTAGGGTTTGATTCCGGAGAGGGAGCCTGAGAAACGGCTACCACATCTAAGGAAGGCAGCAGGCGCGCAAATTACCCAATTTCTAACAGCATAAGAGAGGGTAGTGAC?AAGAAATAACAATACAAGGCAATTAAAATGCTTTGTAATTGGAATGATAGAAATTTAAACACTTTCTAAAGTATCAATTGGA?GGGCAAGTCT?GGTGCCAGCAG?CCGCGGTAATTCCAGCTCCAATAGCCGTATATTAAAGTTGTTGCAGTTAAAAAGCTCGTAG?TTGGATTTCTGCTAAAAGTAA?CCGGTCTGCTTTTTATT????AAAGTGGCA?TCTCGGT??GTGCTTTTAGC???TTTAATATCCTAT??GAAATGTTTTTT??ACTTTATTGTTAAAAGCAATATTCAGGA?TTTTTACTTTGAGAAAATTAGA?GTGTTTC?AAGCAGACTACCGTTTTGAATACTGCAGCATGGAATAATAAAATAGGATTTTGG?TTCTAC?ATTATTGGTTTTAAGAGCTAAAATTAATGACTAATAAAGACAGTTGGAGGCA?TTTGTATTTAACTGTCAGAGGTGAAATTC?TTAGATTTGTTAAAGACAAACTACTGCG?AAAGCATTTGCCAAAAA?TGTTTTCATTAATCAAGAACGAAAGTTAGGGGATCGAAGACGATCAGATACCGTCGTAGTCTTAACTATAAACTATG?CCGAC?TAGAGATTGGAGGTCGTC?TTAATTAACGACTCCTTCAGCACCCTTACGAGAAA?TCAAAGTCTTTGGGTTCTGGGGGG?AGTATGGTCGCAAGGCTGAAACTTAAAGGAATTGACGGAAGGG??CACCACCAGGCGTGGAGCCTGCGGCTTAATTTGACTCAACACGGGAAAACTCACCAGGTCCAGACATAGGAAGGATTGACAGATTGATAGC?CTTTCTTAATTCTATGG??GTGGTGGTGCATGGCCGTTCTTAGTTGGTGGAGTGATTTGTCT?GGTTAATTCCGTTAACGAACGAGACCTTAACC?TGCTAAATAGGGTAAAAA??AC?TTTTGTTTTTAAATTACTTCTTAAAAAGACTTTGCGTGTCTAACGCAAGGAAG?TTTGAGGCAATAACAGGTCTGTGATG?CCCTTAGATGTTCTGGGCTGCACGCGCG?TACAATGATGTACCCAACAAGTTTA?TAACCTTGGCTGGTAAGCTTAGGTAATCTTATGAATGTGCATCGTGGATGGGGAATAGATTATTGTAATTATTAATCTTTAACGAGGAATGCC?????????????????????????????????????????
>KJ461940_Karyolysus_lacazei
??????????????????????????????????????????????????GGCAGTGAC?GGTTAACGGGGGATTAGGGTTCGATTCCGGAGAGGGAGCCTGAGAAACGGCTACCACATCTAAGGAAGGCAGCAGGCGCGCAAATTACCCAA?TTCTAACAGCATAAGAGA?GGTAGTGAC?AAGAAATAACAATACAAGGCAGTTAAAATGCTTTGTAATTGGAATGATAGAAATTTAAACACTTTTTAAAGTATCAATTGGA?GGGCAAGTCT?GGTGCCAGCAGCCCGCGGTAATTCCAGCTCCAATAG?CGTATATTAAAATTGTTGCAGTTAAAAAGCTCGTAG?TTGAATTTCTGCTTAAAATAA?CCAGTCTGC????TTTTAACAAAAGTGGTA?TCTTGGT??GTGTTTTTAGC???AATAATGTCCTTT??GAAATGTGTTTT??ACTTTGTTGTAAAAGGCAATATTCAGGA?TTTTTACTTTGAGAAAATTAGA?GTGTTTC?TAGCAGGCTAATGCTTTGAATACTGCAGCATGGAATAATAAAATAGGAATTTGG?TTCTAC?ATTATTGGTTTTAA?AGCT?GAATTAATGAATGATAGGAACAGTTGGGGGCA?TTTGTAT????????????????????????????????????????????????????????????????????????????????????????????????????????????????????????????????????????????????????????????????????????????????????????????????????????????????????????????????????????????????????????????????????????????????????????????????????????????????????????????????????????????????????????????????????????????????????????????????????????????????????????????????????????????????????????????????????????????????????????????????????????????????????????????????????????????????????????????????????????????????????????????????????????????????????????????????????????????????????????????????????????????????????????????????????????????????????????????????????????????????????????????????????????????????????????
>KJ461939_Karyolysus_latus
??????????????????????????????????????????????????GGCAGTGAC?GGTTAACGGGGGATTAGGGTTCGATTCCGGAGAGGGAGCCTGAGAAACGGCTACCACATCTAAGGAAGGCAGCAGGCGCGCAAATTACCCAA?TTCTAACAGCATAAGAGA?GGTAGTGAC?AAGAAATAACAATACAAGGCAGTTAAAATGCTTTGTAATTGGAATGATAGAAATTTAAACACTTTTTAAAGTATCAATTGGA?GGGCAAGTCT?GGTGCCAGCAGCCCGCGGTAATTCCAGCTCCAATAG?CGTATATTAAAATTGTTGCAGTTAAAAAGCTCGTAG?TTGAATTTCTGCTTAAAATAA?CCGGTCTGC????TTTTAACAAAAGTGGTA?TCTTGGT??GTGTTTTTAGC???AATATTGTCCTTT??GAAATGTGTTTT??ACTTTGTTGTAAAAAACAATATTCAGGA?ATTTTACTTTGAGAAAATTAGA?GTGTTTC?TAGCAGGCTAATGCTTTGAATACTGCAGCATGGAATAATAAAATAGGAATTTGG?TTCTAC?ATTATTGGTTTTAA?AGCT?GAATTAATGATTAATAGGAACAGTTGGGGGCA?TTTGTAT????????????????????????????????????????????????????????????????????????????????????????????????????????????????????????????????????????????????????????????????????????????????????????????????????????????????????????????????????????????????????????????????????????????????????????????????????????????????????????????????????????????????????????????????????????????????????????????????????????????????????????????????????????????????????????????????????????????????????????????????????????????????????????????????????????????????????????????????????????????????????????????????????????????????????????????????????????????????????????????????????????????????????????????????????????????????????????????????????????????????????????????????????????????????????????
>HQ224958_Dactylossoma_ranarum
?AAGTTTCCTGACCTATCAGCT?TTCGACGGTAAGGTATTGGCTTACCGTGGCAGTGMC?GGTTAACGGGGGATTAGGGTTCGATTCCGGAGAGGGAGCCTGAGAAACGGCTACCACATCTAAGGAAGGCAGCAGGCGCGCAAATTACCCAA?TCCTAACAGAATAAGGGA?GGTAGTGAC?AAGAAATAACAATACAAGGCAGTTAAAATGCTTTGTAATTGGAATGATAGAAATTTAAACAATTTCTAAAGTATCGATTGGA?GGGCAAGTCT?GGTGCCAGCAGCCCGCGGTAATTCCAGCTCCAATAG?CGTATATTAAAGTTGTTGCAGTTAAAAAGCTCGTAG?TTGGATTTCTGCTAAAATTAA?CCAGTCTGCTTTTTATT????AAAGTGGTA?CTTTGGT??ATGTTTTTAGC???ATTAATGTCCTAT?AAAAATGTTTTTT????TATTTAATAAAAAGCATTATTTAGGATTTTTTACTTTGAGAAAATTAAA?GTGTTTC?AAGCAGGCTAACGTTTTGAATACTGCAGCATGGAATAATAAGATAGGATTTTGG?TTCTACTTTTATTGGTTTTAAGAGCT?AAATTAATGATTAATAGGGACAGTTGGGGGCA?TTTGTATTTAACTGTCAGAGGTGAAATTC?TTAGATTTGTTAAAGRCAAACTACTGCG?AAAGCATTTGYCAAAGA?TGTTTTCATTAATCAAGAACGAAAGTTAGGGGATCGAAGACGATCAGATACCGTCGTAGTCTTAACTATAAACTATG?CCGAC?TAGAGATTGGAGGTCGTC?ATTATTAACGRCTCCTTCAGCA?CCTTACGAGAAA?TCAAAGTCTTTGGGTTCTGGGGGG?AGTATGGTCGCAAGGCTGAAACTTAAAGGAATTGACGGAAGGG??CACCACCAGGCGTGGAGCCTGCGGCTTAATTTGACTCAACACGGGAAAACTCACCAGGTCCAGACATAGGAAGGATTGACAGATTGATAGCTCTTTCTTAATTCTATGGGTGTGGTGGTGCATGGCCGTTCTTAGTTGGTGGAGTGATTTGTCTGGGTTAATTCCGTTAACGAACGAGACCTTAACC?TGCTAAATAGGGTGAAAA??AC?TTTTGTTTTTAAATTACTTCTTAGAAGGACTTTGCGTGTCTAACGCAAGGAAGTTTTGAGGCAATAACAGGTCTGTGATG?CCCTTAGATGTTCTGGGCTGCACGCGCGCTACAATGATGCACCCAACAAGTTTA?TAACCTGTGCTGATAAGCTTAGGTAATCTTATGAATGTGCATCGTGA??TGGGGATAGATTATTGTAATTATTAATCTTTAACGAGGAATGC??????????????????????????????????????????
>AY628681_Hepatozoon_felis
?AAGTTT?CTGA?CTATCAGCT?TTCGACGGTATGGTATTGGCTTACCGTGGCAGTGAC?GGTTAACGGGGGATTAGGGTTCGATTCCGGAGAGGGAGCCTGAGAAACGGCTACCACATCTAAGGAAGGCAGCAGGCGCGCAAATTACCCAA?TTCTAACAGCATAAGAGA?GGTAGTGAC?AAGAAATAACAATACAAGGCAGTTAAAATGCTTTGTAATTGGAATGATAGAAATTTAAAAACTTTTTAAAGTATCAATTGGA?GGGCAAGTCT?GGTGCCAGCAGCCCGCGGTAATTCCAGCTCCAATAG?CGTATATTAAAATTGTTGCAGTTAAAAAGCTCGTAG?TTGAATTTCTGCT?AAAATAA?CCGGTCTGC????TTTTAATAAAGGTGGTA?TCTTGGT??GTGTTTTTAGC???AATAATGTCCTTT??GAAATGTTTTTT??ACTTCATTGTAATAAATTATATTTAGGATTTTTTACTTTGAGAAAATTAGA?GTGTTTC?TAGCAGGCTAATGCTTTGAATACTGCAGCATGGAATAATAAAATAGGATTTTGG?TTCTAC?ATTATTGGTTTTAAGAGCT?AAATTAATGATTGATAGGGACAGTTGGGGGCA?TTTGTATTTAACTGTCAGAGGTGAAATTC?TTAGATTTGTTAAAGACAAACTACTGCG?AAAGCATTTGCCAAAGA?TGTTTTCATTAATCAAGAACGAAAGTTAGGGGATCGAAGACGATCAGATACCGTCGTAGTCTTAACTATAAACTATG?CCGAC?TAGAGATTGAAGGTCGTCTTTTATAAACGACTCTTTCAGCA?CCTTACGAGAAA?TCAAAGTCTTTGGGTTCTGGGGGG?AGTATGGTCGCAAGGCTGAAACTTAAAGGAATTGACGGAAGGG??CACCACCAGGCGTGGAGCCTGCGGCTTAATTTGACTCAACACGGGAAAACTCACCAGGTCCAGACATAGAAAGGATTGACAGATTGATAGCTCTTTCTTAATTCTATGG??GTGGTGGTGCATGGCCGTTCTTAGTTGGTGGAGTGATTTGTCTGGGTTAATTCCGTTAACGAACGAGACCTTAACC?TGCTAAATAGGGTGAAAA??GC?TTTTGTTTTAAAATTACTTCTTAGAAGGACTTTGCGTGTCTAACGCAAGGAAGTTTTGAGGCAATAACAGGTCTGTGATG?CCCTTAGATGTTCTGGGCTGCACGCGCGCTACAATGATGCATCCAACAAGTTTA?TAACCTTGGCTGGTAAGCTTAGGTAATCTTTTAAATGTGCATCGTGA??TGGGGATAGATTATTGTAATTATTAATCTTTAACGAGGAATGCCTAG??????????????????????????????????????
>KF257926_Haemogregarina_stepanowi
CAAGCTT?CTGATCTATCAGCT?TTCGACGGTAGGGTATTGGCCTACCGTGGCAGTGAC?GGTTAACGGGGGATTAGGGTTTGATTCCGGAGAGGGAGCCTGAGAAACGGCTACCACATCTAAGGAAGGCAGCAGGCGCGCAAATTACCCAA?TTCTAACAGCACAAGAGA?GGTAGTGAC?AAGAAATAACAATACAAGGCAATTAAAATGCTTTGTAATTGGAATGATAGAAATTTAAACACTTTCTAAAGTATCAATTGGA?GGGCAAGTCT?GGTGCCAGCAG?CCGCGGTAATTCCAGCTCCAATAG?CGTATATTAAAGTTGTTGCAGTTAAAAAGCTCGTAG?TTGGA?TTCTGCTAGAAGTAA?CCGGTCTGCTTTTTATT????AAAGTGGCA?TCTTG????GTGCTTTTAGC???TTTAAT?TCCTAT??GAAATGTTTTTT??ACTTTATTGTTAAAAGCAATATTCAGGA?TTTTTACTTTGAGAAAATTAGA?GTGTTTC?AAGCAGACTACCGTTTTGAATACTGCAGCATGGAATAATAAAATAGGATTTTGG?TTCTAC?ATTATTGGTTTTAAGAGCT?AAATTAATGACTAATAAAGACAGTTGGGGGCA?TTTGTATTTAACTGTCAGAGGTGAAATTC?TTAGATTTGTTAAAGACAA???ACTGCG?AAAGCATTTGCCAAAAA?TGTTTTCATTAATCAAGAACGAAAGTTAGGGGATCGAAGACGATCAGATACCGTCGTAGTCTTAACTATAAACTATG?CCGAC?TAGAGATTGGAGGTCGTC?TTAATTAACGACTCCTTCAGCA?CCTTACGAGAAA?TCAAAGTCTTTGGGTTCTGGGGGG?AGTATGGTCGCAAGGCTGAAACTTAAAGGAATTGACGGAAGGG??CACCACCAGGC?TGGAGCCTGCGGCTTAATTTGACTCAACACGGGAAAACTCACCAGGTCCAGACATAGGAAGGATTGACAGATTGATAGCTCTTTCTTAATTCTATGG??GTGGTGGTGCATGGCCGTTCTTAGTTGGTGGAGTGATTTGTCT?GGTTAATTCCGTTAACGAACGAGACCTTAACC?TGCTAAATAGGGTAAAAA??AC?TTTTGTTTTTAAATTACTTCTTAGAAGGACTTTG????????????????????????????????????????????????????????????????????????????????????????????????????????????????????????????????????????????????????????????????????????????????????????????????????????????????????????????????????????????
>DQ096835_Adelina_dimidiata
?AAGTTT?CTGACCTATCAGCT?TTCGACGGTAGGGTATTGGCCTACCGTGGCAATGAC?GGGTAACGGGGGATTAGGGTTCGATTCCGGAGAGGGAGCCTGAGAAACGGCTACCACATCTAAGGAAGGCAGCAGGCGCGCAAATTACCCAA?TCCTAATACTAAAAGGGA?GGTAGTGAC?AAGAAATAACAATACAGGGCACTATAAATGCCTTGTAATTGGAATGATAGGAATCTAAACCCTTTCTAGAGTATCAATTGGA?GGGCAAGTCT?GGTGCCAGCAG?CCGCGGTAATTCCAGCTCCAATAG?CGTATATTAAAGTTGTTGCAGTTAAAAAGCTCGTAG?TTGGATTTCTGCTGGAGATAA?CCGGTCCGC?TTCT???????AAAGTGGTA?TCTTGGT??GTGCCTTCAGC??????ATCATCCTGG??GAAACGTT?CCTGTACTTTACTGTGCGGGGCGGTATCCAGGA?CCTTTACTTTGAGAAAATTAGA?GTGTTTC?AAGCAGGCTGACGTCTTGAATACTGCAGCATGGAATAATAAGATAGGATTTCGG?TTCTAC?TTTGTTGGTTTTAAGGACT?GAATTAATGATTAATAGGGACAGTTGGGGGCA?TTCGTATTTAACTGTCAGAGGTGAAATTC?TTAGATTTGTTAAAGACGAACTACTGCG?AAAGCATTTGCCAAAGA?TGTTTTCATTAATCAAGAACGAAAGTTAGGGGATCGAAGACGATCAGATACCGTCGTAGTCTTAACTATAAACTATG?CCGAC?TAGAGATTGGAGGTTGTCTTTTTATTCCGACTCCTTCTGCA?CCTTACGAGAAA?TCAAAGTCTTTGGGTTCTGGGGGG?AGTATGGTCGCAAGTCTGAAACTTAAAGGAATTGACGGAAGGG??CACCACCAGGCGTGGAGCCTGCGGCTTAATTTGACTCAACACGGGAAAACTCACCAGGTCCAGACATGGGAAGGATTGACAGATTGATAGCTCTTTCTTGATTCTATGG??GTGGTGGTGCATGGCCGTTCTTAGTTGGTGGAGTGATTTGTCT?GGTTAATTCCGTTAACGAACGAGACCTTAACC?TGCTAAATAGGGTCAAGA??AC?ATTCGTTCTTGAATCGCTTCTTAGAGGGACTTTGCGTGTCTAACGCAAGGAAG?TTTGAGGCAATAACAGGTCTGTGATG?CCCTTAGATGTTCTGGGCTGCACGCGCGCTACACTGATGCATCCAACGAGTTTATTAACCTTGGCCGGTAGGCTTGGGTAATCTTGTAAGTATGCATCGTGA??TGGGGATAGATTATTGCAATTATTAATCTTCAACGAGGAATGCCTAGTAGGCGC???????????????????????????????
>DQ096836_Adelina_grylli
?AAGTTT?CTGACCTATCAGCT?TTCGACGGTAGGGTATTGGCCTACCGTGGCAATGACGGGGTAACGGGGGATTAGGGTTCGATTCCGGAGAGGGAGCCTGAGAAACGGCTACCACATCTAAGGAAGGCWGCAGGCGCGCAAATTACCCAA?TCCTAACACTAT?AGGGA?GGTAGTGAC?AAGAAATAACAATACAGGGCATTTTAAATGCCTTGTAATTGGAATGATAGGAATTTACATCCTTTCTAGAGTATCAATTGGAGGGGCAAGTCT?GGTGCCAGCAG?CCGCGGTAATTCCAGCTCCAATAG?CGTATATTAAAGTTGTTGCAGTTAAAAAGCTCGTAG?TTGAATTTCTGCTGAAGATAA?CCGGTCCGC?TTTT???????CAAGTGGTA?TCTTGGT??GTGCCTTCAGC??????ATCATCCTGG??CGAACGTTATCTGTACTTGATTGTGCGGAGCGGTATCCAGGA?CTTTTACTTTGAGAAAATTAGA?GTGTTTC?AAGCAGGCTAACGTCTTGAATACTGCAGCATGGAATAATAAGATAGGATTTCGG?TTCTAC?TTTATTGGTTTTAGGAACT?GAATTAATGATTAATAGGGACAGTTGGGGGCA?TTCGTATTTAACTGTCAGAGGTGAAATTC?TTAGATTTGTTAAAGACGAACTACTGCG?AAAGCATTTGCCAAAGA?TGTTTTCATTAATCAAGAACGAAAGTTAGGGGATCGAAGACGATCAGATACCGTCGTAGTCTTAACTATAAACTATG?CCGAC?TAGAGATTGGAGGTCGTC?TTTTTTATCGACTCCTTCAGCA?CCTTACGAGAAA?TCAAAGTCTTTGGGTTCTGGGGGG?AGTATGGTCGCAAGGCTGAAACTTAAAGGAATTGACGGAAGGG??CACCACCAGGCGTGGAGCCTGCGGCTTAATTTGACTCAACACGGGAAAACTTACCAGGTCCAGACATGGGAAGGATTGACAGATTGATAGTTCTTTCTTGATTCTATGG??GTGGTGGTGCATGGCCGTTCTTAGTTGGTGGAGTGATTTGTCT?GGTTAATTCCGTTAACGAACGAGACCTTAACC?TGCTAAATAGGGTCAAGA??AC?TTTAGTTCTTGAATCACTTCTTAGAGGGACTTTGCGTGTCTAACGCAAGGAGG?TTTGAGGCAATAACAGGTCTGTGATG?CCCTTAGATGTTCTGGGCTGCACGCGCGCTACACTGATGCATCCAACGAGTTTA?TAACCTTGGCCGGTAGGCTTAGGTAATCTTGTAAGTATGCATCGTGA??TGGGGATAGATTATTGTAATTATTAATCTTCAACGAGGAATGCCTAGTAAGCGC???????????????????????????????
